# Supplementary material for: Evolutionary trajectories of β-lactam resistance in Enterococcus faecalis strains
Source: mBio. 2024 Nov 14;15(12):e02897-24. doi: 10.1128/mbio.02897-24 (PMC11633384; doi:10.1128/mbio.02897-24)
Supplement: Tables S1 and S2 — Lineage identification key and sequenced genomes. [file mbio.02897-24-s0002.xlsx]

## Sheet: Table S1
	Supplemental Table 1. Lineage identification key and sequenced genomes.
	IDENTIFICATION KEY
		Strain	Strain Identifier	LINEAGE identifier	Selection identifier	Lineage name	Original	Replica	Selection		Number of lines
	1	LS4828	LS	L1	amp	LSL1AMP			Ampicillin		24 lineages selected with ampicillin (original and replica)
	2		LS	L2	amp	LSL2AMP
	3		LS	L3	amp	LSL3AMP
	4		LS	L1	imp	LSL1IMI			Imipenem		24 lineages selected with imipenem (original and replica)
	5		LS	L2	imp	LSL2IMI
	6		LS	L3	imp	LSL3IMI
	7		LS	L1	NT	LSL1NT			No selection
	8		LS	L2	NT	LSL2NT
	9		LS	L3	NT	LSL3NT						Supplemental Table 1. Lineage identification key and sequenced genomes.
	10	D32	D	L1	amp	DL1AMP			Ampicillin
	11		D	L2	amp	DL2AMP
	12		D	L3	amp	DL3AMP
	13		D	L1	imp	DL1IMI			Imipenem
	14		D	L2	imp	DL2IMI
	15		D	L3	imp	DL13IMI
	16		D	L1	NT	DL1NT			No selection
	17		D	L2	NT	DL2NT
	18		D	L3	NT	DL3NT
	19	ATCC29212	29	L1	amp	29L1AMP			Ampicillin
	20		29	L2	amp	29L2AMP
	21		29	L3	amp	29L3AMP
	22		29	L1	imp	29L1IMI			Imipenem
	23		29	L2	imp	29L2IMI
	24		29	L3	imp	29L3IMI
	25		29	L1	NT	29L1NT			No selection
	26		29	L2	NT	29L2NT
	27		29	L3	NT	29L3NT
	28	JH2-2	J	L1	amp	JL1AMP			Ampicillin
	29		J	L2	amp	JL2AMP
	30		J	L3	amp	JL3AMP
	31		J	L1	imp	JL1IMI			Imipenem
	32		J	L2	imp	JL2IMI
	33		J	L3	imp	JL3IMI
	34		J	L1	NT	JL1NT			No selection
	35		J	L2	NT	JL2NT
	36		J	L3	NT	JL3NT
	Passage number added at the end of each lineage name
	Plate number (original or replicate) added at the end of each lineage/passage name: OP or RP

## Sheet: All samples
	Genomes sequenced	Comments
1	LSL1AMPP14		Sequenced by Psomagen
2	LSL1imiP14
3	LSL1RTP14
4	DL3AMPP14
5	DL3imiP14
6	DL3RTP14
7	29L1AMPP14
8	29L1imiP14
9	29L1RTP14
10	JL1AMPP14
11	JL1imiP14
12	JL1RTP14
13	LSL1AMPP70
14	LSL1imiP70
15	LSL1RTP70
16	DL3AMPP70
17	DL3imiP70
18	DL3RTP70
19	29L1AMPP70
20	29L1imiP70
21	29L1RTP70
22	JL1AMPP70	Contaminated, excluded from study
23	JL1imiP70
24	JL1RTP70
25	LSL1AMPP122
26	LSL1imiP122
27	LSL1RTP122
28	DL3AMPP122
29	DL3imiP122
30	DL3RTP122
31	29L1AMPP122
32	29L1imiP122
33	29L1RTP122
34	JL1AMPP122
35	JL1imiP122
36	JL1RTP122
37	JL1imiC3-P95
38	Jl1imiC5-P95
39	JL1imiP200R
40	JL1imiP200D
41	Parental-ATCC29212	Our laboratory stock
42	Parental-JH2-2	Our laboratory stock
43	Parental-D32	Our laboratory stock
44	LSL3AMPP14		Sequenced by SeqCenter
45	LSL3AMPP70
46	LSL3AMPP95
47	LSL3AMPP122
48	LSL3AMPP142
49	LSL3AMPP159
50	LSL3AMPP174
51	LSL3AMPP200
52	LSL3AMPP95R	R refers to replica plate
53	LSL3AMPP122R
54	LSL3AMPP142R
55	LSL3AMPP159R
56	LSL3AMPP174R
57	LSL3AMPP200R
58	LSL2IMIP14
59	LSL2IMIP70
60	LSL2IMIP95
61	LSL2IMIP122
62	LSL2IMIP159
63	LSL2IMIP174
64	LSL2IMIP200
65	LSL2IMIP70R
66	LSL2IMIP95R
67	LSL2IMIP122R
68	LSL2IMIP142R
69	LSL2IMIP159R
70	LSL2IMIP174R
71	LSL2IMIP200R
72	DL2AMPP14
73	DL2AMPP70
74	DL2AMPP95
75	DL2AMPP122
76	DL2AMPP159
77	DL2AMPP174
78	DL2AMPP200
79	DL2AMPP95R
80	DL2AMPP122R
81	DL2AMPP159R
82	DL2AMPP174R
83	DL2AMPP200R
84	29L1AMPP95
85	29L1AMPP142
86	29L1AMPP200
87	29L1AMPP95R
88	29L1AMPP122R
89	29L1AMPP142R
90	29L1AMPP200R
91	29L1IMIP95
92	29L1IMIP174
93	29L1IMIP200
94	29L1IMIP70R
95	29L1IMIP95R
96	29L1IMIP122R
97	29L1IMIP174R
98	29L1IMIP200R
99	JL1AMPP70
100	JL1AMPP95
101	JL1AMP995R
102	JL1AMPP122R
103	JL1AMPP142R
104	JL1AMPP159R
105	JL1AMPP174R
106	JL1AMPP200R
107	JL1IMIP60
108	JL1IMIP142
109	JL1IMIP159
110	JL1IMIP174
111	JL1IMIP70R
112	JL1IMIP95R
113	JL1IMIP122R
114	JLIMIP142R
115	JL1IMIP159R
116	JL1IMIP174R
117	JL1IMIP200R
118	JL2IMIP14
119	JL2IMIP70
120	JL2IMIP95
121	JL2IMIP122
122	JL2IMIP142
123	JL2IMIP159
124	JL2IMIP200
125	JL2IMIP95R
126	JL2IMIP122R
127	JL2IMIP142R	Contaminated, excluded from study
128	JL2IMIP159R	Contaminated, excluded from study
129	JL2IMIP200R	Contaminated, excluded from study
130	LS4828	Nanopore sequenced to generate hybrid assembly
131	D32	Nanopore sequenced to generate hybrid assembly
132	LSL2imiP37
133	LSL2imiP60
134	LSL2imiP142
135	LSL1RTP14
136	LSL1RTP30
137	LSL1RTP200
138	LSL2RTP14
139	LSL2RTP60
140	LSL2RTP200

## Sheet: LS4828
	LS4828	Nanopore sequenced to generate hybrid assembly
	LSL1AMPP122
	LSL1AMPP14
	LSL1AMPP70
	LSL1imiP122
	LSL1imiP14
	LSL1imiP70
	LSL1RTP122
	LSL1RTP14
	LSL1RTP14
	LSL1RTP200
	LSL1RTP30
	LSL1RTP70
	LSL2IMIP122
	LSL2IMIP122R
	LSL2IMIP14
	LSL2imiP142
	LSL2IMIP142R
	LSL2IMIP159
	LSL2IMIP159R
	LSL2IMIP174
	LSL2IMIP174R
	LSL2IMIP200
	LSL2IMIP200R
	LSL2imiP37
	LSL2imiP60
	LSL2IMIP70
	LSL2IMIP70R
	LSL2IMIP95
	LSL2IMIP95R
	LSL2RTP14
	LSL2RTP200
	LSL2RTP60
	LSL3AMPP122
	LSL3AMPP122R
	LSL3AMPP14
	LSL3AMPP142
	LSL3AMPP142R
	LSL3AMPP159
	LSL3AMPP159R
	LSL3AMPP174
	LSL3AMPP174R
	LSL3AMPP200
	LSL3AMPP200R
	LSL3AMPP70
	LSL3AMPP95
	LSL3AMPP95R

## Sheet: D32
	D32
	D32	Nanopore sequenced to generate hybrid assembly
	DL3AMPP14
	DL3imiP14
	DL3RTP14
	DL3AMPP70
	DL3imiP70
	DL3RTP70
	DL3AMPP122
	DL3imiP122
	DL3RTP122
	DL2AMPP14
	DL2AMPP70
	DL2AMPP14
	DL2AMPP70
	DL2AMPP95
	DL2AMPP122
	DL2AMPP159
	DL2AMPP174
	DL2AMPP200
	DL2AMPP95R
	DL2AMPP122R
	DL2AMPP159R
	DL2AMPP174R
	DL2AMPP200R

## Sheet: ATCC 29212
	29L1AMPP14
	29L1imiP14
	29L1RTP14
	29L1AMPP70
	29L1imiP70
	29L1RTP70
	29L1AMPP122
	29L1imiP122
	29L1RTP122
	29L1AMPP95
	29L1AMPP142
	29L1AMPP200
	29L1AMPP95R
	29L1AMPP122R
	29L1AMPP142R
	29L1AMPP200R
	29L1IMIP95
	29L1IMIP174
	29L1IMIP200
	29L1IMIP70R
	29L1IMIP95R
	29L1IMIP122R
	29L1IMIP174R
	29L1IMIP200R
	Parental-ATCC29212

## Sheet: JH2-2
	JL1AMPP14
	JL1imiP14
	JL1RTP14
	JL1AMPP70
	JL1imiP70
	JL1RTP70
	JL1AMPP122
	JL1imiP122
	JL1RTP122
	JL1imiC3-P95
	Jl1imiC5-P95
	JL1imiP200R
	JL1imiP200D
	JL1AMPP70
	JL1AMPP95
	JL1AMP995R
	JL1AMPP122R
	JL1AMPP142R
	JL1AMPP159R
	JL1AMPP174R
	JL1AMPP200R
	JL1IMIP60
	JL1IMIP142
	JL1IMIP159
	JL1IMIP174
	JL1IMIP70R
	JL1IMIP95R
	JL1IMIP122R
	JLIMIP142R
	JL1IMIP159R
	JL1IMIP174R
	JL1IMIP200R
	JL2IMIP14
	JL2IMIP70
	JL2IMIP95
	JL2IMIP122
	JL2IMIP142
	JL2IMIP159
	JL2IMIP200
	JL2IMIP95R
	JL2IMIP122R
	JL2IMIP142R
	JL2IMIP159R
	JL2IMIP200R
	Parental-JH2-2

## Sheet: Table S2
		Table S2. Ampicillin and imipenem MICs from lineages with no selective pressure. Heat map of the Minimal Inhibitory Concentration (MIC) of ampicillin (red) and imipenem (blue) obtained from the lineages evolved without antibiotic selective pressure. MICs were determined between 18-24h of incubation and read by eye. The vertical dotted line delimits the passages from the original culture and the p…
