# Supplementary material for: Evolutionary trajectories of β-lactam resistance in Enterococcus faecalis strains
Source: mBio. 2024 Nov 14;15(12):e02897-24. doi: 10.1128/mbio.02897-24 (PMC11633384; doi:10.1128/mbio.02897-24)
Supplement: Table S3 — Disc diffusion assays. [file mbio.02897-24-s0003.xlsx]

## Sheet: Table S3 readme
Supplemental Table S3. Disc diffusion assays. Disc diffusion assay in dependent lineages at passage 200 to determine resistance/susceptibility and dependence. β-lactam dependency is observed with different groups of β-lactams. Disc diffusion assays with penicillin (P-10 µg), oxacillin (OX-1 µg), ticarcillin (TIC-75 µg), piperacillin (PRL-100 µg), ampicillin (AM-10 µg), imipenem (IPM-10 µg), cefaz…

## Sheet: JL1ImiP200
		Disc diffusion assay in Dependant lineages at passage 200, three repetitions each
	Table S3 JH2-2
JL1imi P200
	β-lactam	Abbreviations	24 h		48 h		72 h		96 h
	Penicillins		Inhibition halo	Growth halo	Inhibition halo	Growth halo	Inhibition halo	Growth halo	Inhibition halo	Growth halo
	Penicillin	P	0	0	0	0	0	5.95238	0	7
			0	0	0	8.2	0	12.5	0	15.9
			0	0	0	4.06452	0	8.7	0	10.5246
			0	0	0	4.08817	0	9.05079	0	11.1415	Mean
	Oxacillin	OX	0	0	0	0	0	0	0	0
			0	0	0	0	0	0	0	0
			0	0	0	0	0	0	0	0
			0	0	0	0	0	0	0	0	Mean
	Ticarcillin	TIC	0	0	0	0	0	5.54622	0	7.33333
			0	0	0	10.4746	0	15.7	0	19.1
			0	0	0	0	0	13.0169	0	14.5574
			0	0	0	3.49153	0	11.4211	0	13.6636	Mean
	Piperacillin	PRL	0	0	0	0	2.08264	6.7438	0	10.6667
			0	0	2.7	10.8	1.7	15.4	2.2	15.2
			0	0	0	0	5.89831	6.91525	4.1	13.3
			0	0	0.9	3.6	3.22698	9.68635	2.1	13.0556	Mean
	Imipenem	IPM	0	0	0	11.7165	0	12.0458	0	13.872
			0	12.6	0	16	0	22.3	0	24
			0	0	0	13.8305	0	14.6	0	16.5
			0	4.2	0	13.849	0	16.3153	0	18.124	Mean
	Ampicillin	AM	0	0	0	0	0	9.32231	0	10.186
			0	6.8	0	11.3	0	15.4	0	17.6
			0	0	1.18033	5.90164	1.1	10.5	1.2	9.2
			0	2.26667	0.393443	5.73388	0.366667	11.7408	0.4	12.3287	Mean
	Cefazolin	KZ	0	0	0	0	0	0	0	0
			0	0	0	0	0	0	0	0
			0	0	0	3.78947	0	6.61017	0	7.1
			0	0	0	1.26316	0	2.20339	0	2.36667	Mean
	Cefuroxime	CXM	0	0	0	0	0	0	0	0
			0	0	0	0	0	10	0	13
			0	0	0	0	0	0	0	0
			0	0	0	0	0	3.33333	0	4.33333	Mean
	Cefotetan	CTT	0	0	0	0	0	0	0	0
			0	0	0	0	0	0	0	0
			0	0	0	0	0	0	0	0
			0	0	0	0	0	0	0	0	Mean
	Ceftazidime	CAZ	0	0	0	0	0	0	0	0
			0	0	0	0	0	0	0	0
			0	0	0	0	0	0	0	0
			0	0	0	0	0	0	0	0	Mean
	Ceftriaxone	CRO	0	0	0	0	0	0	0	0
			0	0	0	0	0	11.6	0	19.5
			0	0	0	0	0	0	0	0
			0	0	0	0	0	3.86667	0	6.5	Mean
	Cefaclor	CEC	0	0	0	0	0	0	0	0
			0	0	0	0	0	3.9	0	7.6
			0	0	0	0	0	0	0	0
			0	0	0	0	0	1.3	0	2.53333	Mean
	Cefepime	FEP	0	0	0	0	0	0	0	0
			0	0	0	5.56364	0	13	0	12.8
			0	0	0	0	0	0	0	0
			0	0	0	1.85455	0	4.33333	0	4.26667	Mean
	Vancomycin	VA	0	0	0	0	0	0	0	0
			0	0	0	0	0	0	0	0
			0	0	0	0	0	0	0	0
			0	0	0	0	0	0	0	0	Mean

## Sheet: 29L1ImiP200
		Disc diffusion assay in Dependant lineages at passage 200, three repetitions each
	Table S3 ATCC 29212
29L1imi P200N
	β-lactam	Abbreviations	24 h		48 h		72 h		96 h
	Penicillins		Inhibition halo	Growth halo	Inhibition halo	Growth halo	Inhibition halo	Growth halo	Inhibition halo	Growth halo
	Penicillin	P	0	0	0	5.71654	0	8.27419	0	15.3333
			0	6.4	0	11.5	0	15	0	20.7
			0	0	0	7.40625	0	13.5484	0	16.9
			0	2.13333	0	8.2076	0	12.2742	0	17.6444	Mean
	Oxacillin	OX	0	0	0	0	0	0	0	0
			0	0	0	0	0	0	0	0
			0	0	0	0	0	0	0	0
			0	0	0	0	0	0	0	0	Mean
	Ticarcillin	TIC	0	0	0	7.92188	0	11.4331	0	19.7949
			0	4.8	0	10.6	0	17.6	0	18.4
			0	0	0	8.54237	0	15.5357	0	22.4211
			0	1.6	0	9.02142	0	14.8563	0	20.2053	Mean
	Piperacillin	PRL	0	0	4.67717	7.88976	1	2.64567	2.95	15.55
			0	5.4	2.5	10.7	2.5	18.3	2.6	23.1
			0	0	1.47541	14.459	1	21.1	1	23.8
			0	1.8	2.88419	11.0163	1.5	14.0152	2.18333	20.8167	Mean
	Imipenem	IPM	0	10.5354	0	15.2061	0	14.8421	0	25.8281
			0	12.2	0	14.4	0	19.3	0	18
			0	13.0312	0	15.1935	0	17.7049	0	18.7619
			0	11.9222	0	14.9332	0	17.2823	0	20.8633	Mean
	Ampicillin	AM	0	0	0	11.1429	0	14.2742	0	12.439
			0	8.5	0	12.2	0	19.7	0	19.6
			0	10.1	0	13.7705	0	19	0	19.5238
			0	6.2	0	12.3711	0	17.6581	0	17.1876	Mean
	Cefazolin	KZ	0	0	0	0	0	0	0	0
			0	0	0	0	0	7.03448	0	7.6
			0	0	0	0	0	0	0	0
			0	0	0	0	0	2.34483	0	2.53333	Mean
	Cefuroxime	CXM	0	0	0	0	0	0	0	14.2
			0	0	0	0	0	11.2	0	11.3
			0	0	0	0	0	0	0	10
			0	0	0	0	0	3.73333	0	11.8333	Mean
	Cefotetan	CTT	0	0	0	0	0	0	0	0
			0	0	0	0	0	0	0	0
			0	0	0	0	0	0	0	0
			0	0	0	0	0	0	0	0	Mean
	Ceftazidime	CAZ	0	0	0	0	0	0	0	0
			0	0	0	0	0	8.06897	0	7.5
			0	0	0	0	0	0	0	0
			0	0	0	0	0	2.68966	0	2.5	Mean
	Ceftriaxone	CRO	0	0	0	0	0	0	0	12
			0	0	0	0	0	15	0	10
			0	0	0	0	0	0	0	15
			0	0	0	0	0	5	0	12.3333	Mean
	Cefaclor	CEC	0	0	0	0	0	0	0	0
			0	0	0	0	0	0	0	0
			0	0	0	0	0	0	0	0
			0	0	0	0	0	0	0	0	Mean
	Cefepime	FEP	0	0	0	0	0	0	0	0
			0	0	0	0	0	0	0	0
			0	0	0	0	0	0	0	0
			0	0	0	0	0	0	0	0	Mean
	Vancomycin	VA	0	0	0	0	0	0	0	0
			0	0	0	0	0	0	0	0
			0	0	0	0	0	0	0	0
			0	0	0	0	0	0	0	0	Mean

## Sheet: DL2Amp
		Disc diffusion assay in Dependant lineages at passage 200, three repetitions each
	Table S3 D32
DL2AMP P200
	β-lactam	Abbreviations	24 h		48 h		72 h		96 h
	Penicillins		Inhibition halo	Growth halo	Inhibition halo	Growth halo	Inhibition halo	Growth halo	Inhibition halo	Growth halo
	Penicillin	P	0	0	0	12.096	0	13.3023	0	14.2742
			0	4.7	0	15.3	0	16.1	0	12.6
			0	4.57143	0	11.625	0	11.0847	0	13.3125
			0	3.09048	0	13.007	0	13.4957	0	13.3956	Mean
	Oxacillin	OX	0	0	0	0	0	R	0	R
			0	0	0	0	0	R	0	R
			0	0	0	0	0	R	0	R
			0	0	0	0	0	R	0	R	Mean
	Ticarcillin	TIC	0	0	0	9.46154	0	16.314	0	15.2459
			0	6.8	0	16.1	0	10.8	0	11.2
			0	0	0	8.37931	0	9.10714	0	10.7797
			0	2.26667	0	11.3136	0	12.0737	0	12.4085	Mean
	Piperacillin	PRL	4.69355	6.19355	1.47619	18.7143	2	22.0513	1.29231	26.7231
			3.7	8.4	1.8	18.2	2.3	20.9	2.3	25.6
			4.88136	7.01695	0.983607	19.6721	0.842105	24.9474	0	19.7143
			4.42497	7.2035	1.41993	18.8621	1.71404	22.6329	1.19744	24.0125	Mean
	Imipenem	IPM	2.08065	10.2097	0	19.937	0	23.2857	0	24.093
			2	12	1.2	20.3	0.7	19	0	19.6
			0	9.71429	0	18.4762	0	18.6885	0	20
			1.36022	10.6413	0.4	19.5711	0.233333	20.3247	0	21.231	Mean
	Ampicillin	AM	0	8.832	0	14.8372	0	18.9231	0	23.8571
			1	7.9	0.6	15.6	0	19.4	0	19
			0	7.42373	0	14.6441	0	13.9	0	15.1525
			0.333333	8.05191	0.2	15.0271	0	17.4077	0	19.3366	Mean
	Cefazolin	KZ	0	0	0	0	0	R	0	R
			0	0	0	0	0	R	0	R
			0	0	0	0	0	R	0	R
			0	0	0	0	0	R	0	R	Mean
	Cefuroxime	CXM	0	0	0	11.2	0	R	0	R
			0	0	0	19.1	0	R	0	R
			0	0	0	7.89474	0	R	0	R
			0	0	0	12.7316	0	R	0	R	Mean
	Cefotetan	CTT	0	0	0	0	0	R	0	R
			0	0	0	0	0	R	0	R
			0	0	0	0	0	R	0	R
			0	0	0	0	0	R	0	R	Mean
	Ceftazidime	CAZ	0	0	0	8.352	0	12	0	R
			0	0	0	7.5	0	11.1	0	R
			0	0	0	0	0	6.20339	0	R
			0	0	0	5.284	0	9.7678	0	R	Mean
	Ceftriaxone	CRO	0	0	0	13.5338	0	22.063	0	R
			0	0	1.1	17.5	0.8	16.3	0	R
			0	0	0	17.3793	0	14	0	R
			0	0	0.366667	16.1377	0.266667	17.4543	0	R	Mean
	Cefaclor	CEC	0	0	0	0	0	R	0	R
			0	0	0	0	0	R	0	R
			0	0	0	0	0	R	0	R
			0	0	0	0	0	R	0	R	Mean
	Cefepime	FEP	0	0	0	10.5484	0	10.15	0	10.5231
			0	0	0	9.2	0	9.6	0	10.1
			0	0	0	7.55172	0	10.2545	0	14.4211
			0	0	0	9.10004	0	10.0015	0	11.6814	Mean
	Vancomycin	VA	0	0	0	0	15.9832	0	14.736	0
			0	0	0	0	17.8	0	17.5	0
			0	0	0	0	14.7458	0	14.25	0
			0	0	0	0	16.1763	0	15.4953	0	Mean

## Sheet: LSL2ImiP200
		Disc diffusion assay in Dependant lineages at passage 200, three repetitions each
	Table S3 LS4828
	LSL2imi P200
	β-lactam	Abbreviations	24 h		48 h		72 h		96 h
	Penicillins		Inhibition halo	Growth halo	Inhibition halo	Growth halo	Inhibition halo	Growth halo	Inhibition halo	Growth halo
	Penicillin	P	0	13.4062	0	13.5692	0	14.9756	0	13.6279
			0	9	0	16.3	0	16.7	0	15.1
			0	30	0	30	0	30	0	30
			0	17.4688	0	19.9564	0	20.5585	0	19.576	Mean
	Oxacillin	OX	0	0	0	R	0	R	0	R
			0	0	0	R	0	R	0	R
			0	0	0	R	0	R	0	R
			0	0	0	R	0	R	0	R	Mean
	Ticarcillin	TIC	0	11.3115	0	16.6829	0	13.6585	0	13.438
			0	10.8	0	16.1	0	16.5	0	30
			0	30	0	30	0	30	0	30
			0	17.3705	0	20.9276	0	20.0528	0	24.4793	Mean
	Piperacillin	PRL	0	17.568	0	18.2308	0	19.1163	0	21.5349
			0	14.6	0	21.4	6.7	22.3	3.6	21.9
			0	30	0	30	0	30	0	30
			0	20.7227	0	23.2103	2.23333	23.8054	1.2	24.4783	Mean
	Imipenem	IPM	0	12.768	0	19.392	0	14.6818	0	19.6154
			0	15.7	0	17.7	0	16.5	0	17.3
			0	13.4074	0	30	0	30	0	30
			0	13.9585	0	22.364	0	20.3939	0	22.3051	Mean
	Ampicillin	AM	0	11.3226	0	14.2927	0	15.504	0	15.7795
			0	13.6	0	17.3	0	16.6	0	15.7
			0	30	0	26.6667	0	21.8644	0	23.8033
			0	18.3075	0	19.4198	0	17.9895	0	18.4276	Mean
	Cefazolin	KZ	0	R	0	R	0	R	0	R
			0	R	0	R	0	R	0	R
			0	R	0	R	0	R	0	R
			0	R	0	R	0	R	0	R	Mean
	Cefuroxime	CXM	0	12.1452	0	R	0	R	0	R
			0	13.7	0	R	0	R	0	R
			0	30	0	R	0	R	0	R
			0	18.6151	0	R	0	R	0	R	Mean
	Cefotetan	CTT	0	0	0	R	0	R	0	R
			0	0	0	R	0	R	0	R
			0	0	0	R	0	R	0	R
			0	0	0	R	0	R	0	R	Mean
	Ceftazidime	CAZ	0	6.53226	0	6.92683	0	6.60938	0	7.52459
			0	9.1	0	14.9	0	17.1	0	11.6
			0	30	0	30	0	30	0	30
			0	15.2108	0	17.2756	0	17.9031	0	16.3749	Mean
	Ceftriaxone	CRO	0	9.92126	0	R	0	R	0	R
			0	13.7	0	R	0	R	0	R
			0	30	0	R	0	R	0	R
			0	17.8738	0	R	0	R	0	R	Mean
	Cefaclor	CEC	0	0	0	30	0	R	0	R
			0	5.8	0	6.6	0	R	0	R
			0	30	0	30	0	R	0	R
			0	11.9333	0	22.2	0	R	0	R	Mean
	Cefepime	FEP	0	0	0	11.5	0	11.1207	0	9.5
			0	10.3	0	13.6	0	10.5	0	12.3
			0	30	0	30	0	30	0	30
			0	13.4333	0	18.3667	0	17.2069	0	17.2667	Mean
	Vancomycin	VA	0	0	8.8	0	7.43077	0	10.2353	0
			0	0	11.5714	0	13.7	0	13	0
			0	0	7.48052	0	7.24138	0	7.03448	0
			0	0	9.28398	0	9.45738	0	10.0899	0	Mean
