# Supplementary material for: Evolutionary trajectories of β-lactam resistance in Enterococcus faecalis strains
Source: mBio. 2024 Nov 14;15(12):e02897-24. doi: 10.1128/mbio.02897-24 (PMC11633384; doi:10.1128/mbio.02897-24)
Supplement: Tables S4 and S5 — Mutations identified in genes related to cell wall synthesis and degradation. [file mbio.02897-24-s0004.xlsx]

## Sheet: Table S4
	Table_S4. Mutations in genes involved in cell wall metabolism
	Gene	Mutation	Lineage and passage
	pbp4		Original plate	Replica plate
	promoter region	intergenic (‑57/-51) (A)7→6	29L1imi P70 (Amp MIC 4, Imi MIC 8)
		intergenic (‑88/‑81) (A)7→6	DL2Amp P159 (Amp MIC 12, Imi MIC ND)	DL2Amp P159R (Amp MIC 8, Imi MIC 12)
				JL1Amp P95R (Amp MIC 8, Imi MIC 16)
				JL1Imi P95R (Amp MIC 24, Imi MIC 48)
			JL2Imi P159 (Amp MIC 48, Imi MIC 64)
		intergenic (‑46) G→A	29L1Amp P70 (Amp MIC 4, Imi MIC 8)
				JL1Imi P200R (Amp MIC ND, Imi MIC >256)
	coding region	A369V (GCC→GTC)	29L1Amp P95 (Amp MIC 4, Imi MIC 6)	29L1Amp P200R (Amp MIC 24, Imi MIC 24)
			29L1Imi P122 (Amp MIC 16, Imi MIC 32)	29L1Imi P122R (Amp MIC 32, Imi MIC 32)
		G434D (GGT→GAT)		29L1Imi P174R (Amp MIC 32, Imi MIC 48)
		T428I (ACA→ATA)	29L1Amp P142 (Amp MIC 8, Imi MIC 32)
				JL1Amp P95R (Amp MIC 8, Imi MIC 16)
			JL1Imi P174 (Amp MIC ND, Imi MIC >256 )
		S548P (TCG→CCG)		DL2Amp P174R (Amp MIC 6, Imi MIC 3)
		A617V (GCT→GTT)		29L1Amp P95R (Amp MIC 12, Imi MIC 16)
				JL1Imi P159R (Amp MIC 48, Imi MIC1 6)
		P365S (CCT→TCT)		JL1Imi P122R (Amp MIC 16, Imi MIC 96)
		M652L (ATG→TTG)	29L1Imi P200 (Amp MIC >256, Imi MIC 32)
	ponA
		A583T (GCC→ACC)	29L1Imi P95 (Amp MIC 16, Imi MIC 32)	29L1Amp P95R (Amp MIC 12, Imi MIC 16)
			DL2Amp P159 (Amp MIC 12, Imi MIC ND)
		G568S (GGC→AGC)		DL2Amp P159 R (Amp MIC 8, Imi MIC 12)
		L566F (TTA→TTT)		Jl1Amp P159R (Amp MIC 8, Imi MIC 8)
		M452I (ATG→ATT)		JL1Imi P159R (Amp MIC 48, Imi MIC 16)
		Y514H (TAT→CAT)		JL1Imi P174R (Amp MIC >256, Imi MIC 48)
	AmiA
		G89* (GGA→TGA)	29L1AmpP70 (Amp MIC 4, Imi MIC 4)
		Q185* (CAA→TAA)	29L1ImiP95 (Amp MIC 16, Imi MIC 32)
		Δ10 bp, coding (183‑192/642 nt)		29L1ImiP174R (Amp MIC 32, Imi MIC 48)
		Q18* (CAG→TAG)		JL1AmpP95R (Amp MIC 8, Imi MIC 16)
			JL2ImiP70 (Amp MIC 8, Imi MIC 32)
		V161G (GTC→GGC)		JL1ImiP95R (Amp MIC 24, Imi MIC 32)
	mltg
		E284G (GAA→GGA)		JL1Imi P159R (Amp MIC 48, Imi MIC 16)
		L338P (CTG→CCG)	LSL1Amp P70 (Amp MIC 12, Imi MIC 64)
			LSL3Amp P70 (Amp MIC 24, Imi MIC 96)
		G405* (GGA→TGA)	LSL2Imi P37 (Amp MIC 8, Imi MIC 8)
	ireP
		Q17K (CAA→AAA)	29L1AmpP70 (Amp MIC 4, Imi MIC 4)
		Δ1 bp, coding (98/750 nt)	DL2AmpP70 (Amp MIC 5, Imi MIC 4)
		G44S (GGT→AGT)	JL1AmpP70 (Amp MIC 3, Imi MIC 3)
	IreB
		D50A (GAC→GCC)	29L1imi P70 (Amp MIC 4, Imi MIC 8)
			JL2Imi P200 (Amp MIC >256, Imi MIC > 256)
		I72N (ATC→AAC)	JL1Imi P95 (Amp MIC 3, Imi MIC 6)
	walK
		T269K (ACA→AAA)	29L1Amp P70 (Amp MIC 4, Imi MIC 4)
		T564N (ACT→AAT)	29L1Amp P70 (Amp MIC 4, Imi MIC 4)
		G271S (GGT→AGT)	29L1imi P70 (Amp MIC 4, Imi MIC 8)
		N372K (AAC→AAA)		DL2Amp P95R (Amp MIC 6, Imi MIC 12)
		W608C (TGG→TGT)	DL2Amp P70 (Amp MIC 5, Imi MIC 4)
		N119D (AAT→GAT)	JL1Imi P60 (Amp MIC 4, Imi MIC 8)
		V515D (GTC→GAC)	JL2Imi P70 (Amp MIC 8, Imi MIC 32)
		S393C (AGT→TGT)	JL2ImiP200 (Amp MIC >256, Imi MIC > 256)
	ND= not determined due to antibiotic dependency

## Sheet: Table S5
	Table_S5. Mutations in genes involved in c-di-AMP metabolism
	Gene	Mutation	Lineage and passage
	cdaA	A53T (GCA→ACA)	29L1Imi P70
		V90G (GTA→GGA)	JL1Amp P70
		V37L (GTA→TTA)	JL1Imi P14
	pgpH	Q200* (CAA→TAA)	29L1Imi P70
		E64* (GAA→TAA)	DL2Amp P122
		G509D (GGT→GAT)	JL2Imi P70
		A524D (GCT→GAT)	LSL3Amp P122
		Q666* (CAA→TAA)	LSL2Imi P122
	gdpP	+TA, coding (1245/1977 nt)	JL1Imi P95
		A572V (GCT→GTT)	JL1Imi P70R
		Q630* (CAA→TAA)	JL2Imi P70
