# Supplementary material for: Evolutionary trajectories of β-lactam resistance in Enterococcus faecalis strains
Source: mBio. 2024 Nov 14;15(12):e02897-24. doi: 10.1128/mbio.02897-24 (PMC11633384; doi:10.1128/mbio.02897-24)
Supplement: Table S6 — Protein accession numbers. [file mbio.02897-24-s0005.xlsx]

## Sheet: Table of Accession nos.
	2024-08-20
	GenBank Protein Accession Numbers from NCBI														Locus numbers from LS4828 hybrid genome
		Pbp4	PonA	AmiA	Mltg	IreP	IreB	WalK	CdaA	PgpH	GdpP	RodA	AtlA			Pbp4	PonA	AmiA	Mltg	IreP	IreB	WalK	CdaA	PgpH	GdpP	RodA	AtlA
	JH2-2	ERT21899.1	ERT23180.1	ERT21771.1	ERT21192.1	ERT25865.1	ERT23233.1	ERT23225.1	ERT21671.1	ERT21841.1	ERT20420.1	ERT21923.1	ERT24546.1		LS4828	2,101,766..2,103,808	1,050,118..1,052,454	204,353..205,858	2,428,626..2,430,011	2,725,579..2,726,325	1,098,337..1,098,607	1,0890728..1,091,557	1,865,275..1,866,159	2,037,572..2,039,770	10,676..12,652	2,115,767..2,116,954	689,902..692,115
	D32	AFO44975.1	AFO43846.1	AFO44873.1	AFO45400.1	AFO45577.1	AFO43894.1	AFO43886.1	AFO44634.1	AFO44913.1	AFO42904.1	AFO44991.1	AFO43500.1
	ATCC 29212	AIL04845.1	AIL04424.1	AIL003498.1	AIL05578.1	AIL04138.1	AIL03515.1	AIL03544.1	AIL03444.1	AIL04647.1	AIL03429.1	AIL05253.1	AIL05078.1
	LS4828	AVX33664.1
	Additional proteins mutated in specific strains/lineages														Additional proteins mutated in specific strains/lineages
		BgsB	LpA	LepB	MutS	Pbp2B										Yycl	WbbL
	JH2-2	ERT21170.1	ERT24764.1	ERT23144.1											LS4828	1,092,864..1,093,718	1,912,107..1,912,889
	D32				AFO45619.1
	ATCC 29212					AILO5666.1
	Table S6. Protein accession numbers

## Sheet: Pbp4
Pbp4
JH2-2
Source	CDS Region in Nucleotide	Protein	Name	Organism	Strain	Assembly
INSDC	AXOI01000008.1	ERT21899.1	penicillin-binding protein 4	Enterococcus faecalis JH2-2	JH2-2	GCA_000479105.1
	288412-290454 (-)
INSDC	KI518257.1	ERT21899.1	penicillin-binding protein 4	Enterococcus faecalis JH2-2	JH2-2	GCA_000479105.1
	1237033-1239075 (-)
D32
RefSeq	NC_018221.1	WP_002372209.1	penicillin-binding transpeptidase domain-containing protein	Enterococcus faecalis D32	D32	GCF_000281195.1
	2165652-2167694 (-)
INSDC	CP003726.1	AFO44975.1	penicillin-binding protein 3	Enterococcus faecalis D32	D32	GCA_000281195.1
	2165652-2167694 (-)
ATCC 29212
INSDC	KF192636.1	AGW23937.1	penicillin binding protein 4	Enterococcus faecalis ATCC 29212	ATCC 29212
	1-2040 (+)
RefSeq	NZ_JAJPFK010000030.1	WP_010784786.1	penicillin-binding transpeptidase domain-containing protein	Enterococcus faecalis ATCC 29212	ATCC 29212	GCF_022406475.1
	84981-87023 (-)
RefSeq	NZ_MTFY01000002.1	WP_010784786.1	penicillin-binding transpeptidase domain-containing protein	Enterococcus faecalis ATCC 29212	ATCC 29212	GCF_001999625.1
	352750-354792 (-)
INSDC	AY571368.1	AAS77615.1	penicillin-binding protein 4	Enterococcus faecalis ATCC 29212	ATCC 29212
	1-2043 (+)
INSDC	CP008816.1	AIL04845.1	hypothetical protein	Enterococcus faecalis ATCC 29212	ATCC 29212	GCA_000742975.1
	1275362-1277404 (-)
INSDC	MTFY01000002.1	OOC97801.1	penicillin-binding protein	Enterococcus faecalis ATCC 29212	ATCC 29212	GCA_001999625.1
	352750-354792 (-)
LS4828
INSDC	MG947211.1	AVX33664.1	penicillin binding protein 4	Enterococcus faecalis	LS4828
	360-2402 (+)
RefSeq	NZ_JAJJMS010000004.1	WP_229964034.1	penicillin-binding transpeptidase domain-containing protein	Enterococcus faecalis	LS4828	GCF_020907305.1
	90524-92566 (-)
INSDC	JAJJMS010000004.1	MCC9160240.1	penicillin-binding transpeptidase domain-containing protein	Enterococcus faecalis	LS4828	GCA_020907305.1
	90524-92566 (-)

## Sheet: PonA
PonA
JH2-2
Source	CDS Region in Nucleotide	Protein	Name	Organism	Strain	Assembly
INSDC	AXOI01000007.1	ERT23180.1	penicillin-binding protein 1A	Enterococcus faecalis JH2-2	JH2-2	GCA_000479105.1
	97562-99898 (-)
INSDC	KI518257.1	ERT23180.1	penicillin-binding protein 1A	Enterococcus faecalis JH2-2	JH2-2	GCA_000479105.1
	97562-99898 (-)
RefSeq	NZ_KI518257.1	WP_002384706.1	PBP1A family penicillin-binding protein	Enterococcus faecalis JH2-2	JH2-2	GCF_000479105.1
	97562-99898 (-)
INSDC	AJ302065.1	CAC21566.1	penicillin binding protein 1A	Enterococcus faecalis	JH2-2
	1711-4047 (+)
D32
INSDC	CP003726.1	AFO43846.1	penicillin-binding protein 1A	Enterococcus faecalis D32	D32	GCA_000281195.1
	998948-1001284 (-)
RefSeq	NC_018221.1	WP_002360569.1	PBP1A family penicillin-binding protein	Enterococcus faecalis D32	D32	GCF_000281195.1
	998948-1001284 (-)
ATCC 29212
RefSeq	NZ_JAJPFK010000053.1	WP_002360569.1	PBP1A family penicillin-binding protein	Enterococcus faecalis ATCC 29212	ATCC 29212	GCF_022406475.1
	6705-9041 (+)
RefSeq	NZ_MTFY01000014.1	WP_002360569.1	PBP1A family penicillin-binding protein	Enterococcus faecalis ATCC 29212	ATCC 29212	GCF_001999625.1
	25227-27563 (+)
INSDC	CP008816.1	AIL04424.1	penicillin-binding protein 1A	Enterococcus faecalis ATCC 29212	ATCC 29212	GCA_000742975.1
	207053-209389 (-)
INSDC	ALOD01000001.1	EJS81086.1	Multimodular transpeptidase-transglycosylase	Enterococcus faecalis ATCC 29212	ATCC 29212	GCA_000291565.1
	40890-43226 (+)
INSDC	MTFY01000014.1	OOC94814.1	penicillin-binding protein 1A	Enterococcus faecalis ATCC 29212	ATCC 29212	GCA_001999625.1
	25227-27563 (+)

## Sheet: AmiA
AmiA
JH2-2
Source	CDS Region in Nucleotide	Protein	Name	Organism	Strain	Assembly
RefSeq	NZ_JBEWJX010000001.1	WP_002366997.1	glycoside hydrolase family 73 protein	Enterococcus faecalis	JH2-2	GCF_040535365.1
	379609-380250 (+)
RefSeq	NZ_KI518257.1	WP_002366997.1	glycoside hydrolase family 73 protein	Enterococcus faecalis JH2-2	JH2-2	GCF_000479105.1
	1106117-1106758 (-)
INSDC	AXOI01000008.1	ERT21771.1	N-acetylmuramoyl-L-alanine amidase	Enterococcus faecalis JH2-2	JH2-2	GCA_000479105.1
	157496-158137 (-)
INSDC	KI518257.1	ERT21771.1	N-acetylmuramoyl-L-alanine amidase	Enterococcus faecalis JH2-2	JH2-2	GCA_000479105.1
	1106117-1106758 (-)
INSDC	JBEWJX010000001.1	MET2083216.1	glycoside hydrolase family 73 protein	Enterococcus faecalis	JH2-2	GCA_040535365.1
	379609-380250 (+)
D32
RefSeq	NC_018221.1	WP_002366997.1	glycoside hydrolase family 73 protein	Enterococcus faecalis D32	D32	GCF_000281195.1
	2052618-2053259 (-)
INSDC	CP003726.1	AFO44873.1	mannosyl-glycoprotein endo-beta-N- acetylglucosaminidase family protein	Enterococcus faecalis D32	D32	GCA_000281195.1
	2052618-2053259 (-)
ATCC 29212
RefSeq	NZ_JAJPFK010000058.1	WP_002366997.1	glycoside hydrolase family 73 protein	Enterococcus faecalis ATCC 29212	ATCC 29212	GCF_022406475.1
	15371-16012 (-)
RefSeq	NZ_MTFY01000002.1	WP_002366997.1	glycoside hydrolase family 73 protein	Enterococcus faecalis ATCC 29212	ATCC 29212	GCF_001999625.1
	220029-220670 (-)
INSDC	CP008816.1	AIL03498.1	mannosyl-glycoendo-beta-N-acetylglucosaminidase family protein	Enterococcus faecalis ATCC 29212	ATCC 29212	GCA_000742975.1
	1142644-1143285 (-)
INSDC	MTFY01000002.1	OOC97680.1	N-acetylmuramoyl-L-alanine amidase	Enterococcus faecalis ATCC 29212	ATCC 29212	GCA_001999625.1
	220029-220670 (-)

## Sheet: Mltg
Mltg
JH2-2
Source	CDS Region in Nucleotide	Protein	Name	Organism	Strain	Assembly
INSDC	AXOI01000009.1	ERT21192.1	aminodeoxychorismate lyase	Enterococcus faecalis JH2-2	JH2-2	GCA_000479105.1
	297818-299203 (-)
INSDC	KI518257.1	ERT21192.1	aminodeoxychorismate lyase	Enterococcus faecalis JH2-2	JH2-2	GCA_000479105.1
	1567593-1568978 (-)
RefSeq	NZ_KI518257.1	WP_002375722.1	endolytic transglycosylase MltG	Enterococcus faecalis JH2-2	JH2-2	GCF_000479105.1
	1567593-1568978 (-)
D32
RefSeq	NC_018221.1	WP_002402062.1	endolytic transglycosylase MltG	Enterococcus faecalis D32	D32	GCF_000281195.1
	2565192-2566577 (-)
INSDC	CP003726.1	AFO45400.1	aminodeoxychorismate lyase family protein	Enterococcus faecalis D32	D32	GCA_000281195.1
	2565192-2566577 (-)
ATCC 29212
RefSeq	NZ_JAJPFK010000008.1	WP_002389176.1	endolytic transglycosylase MltG	Enterococcus faecalis ATCC 29212	ATCC 29212	GCF_022406475.1
	10992-12377 (+)
RefSeq	NZ_MTFY01000037.1	WP_002389176.1	endolytic transglycosylase MltG	Enterococcus faecalis ATCC 29212	ATCC 29212	GCF_001999625.1
	11186-12571 (+)
INSDC	CP008816.1	AIL05578.1	yceG-like family protein	Enterococcus faecalis ATCC 29212	ATCC 29212	GCA_000742975.1
	1649161-1650546 (-)
INSDC	MTFY01000037.1	OOC90169.1	aminodeoxychorismate lyase	Enterococcus faecalis ATCC 29212	ATCC 29212	GCA_001999625.1
	11186-12571 (+)

## Sheet: IreP
IreP
JH2-2
Source	CDS Region in Nucleotide	Protein	Name	Organism	Strain	Assembly
RefSeq	NZ_JBEWJX010000004.1	WP_002354922.1	Stp1/IreP family PP2C-type Ser/Thr phosphatase	Enterococcus faecalis	JH2-2	GCF_040535365.1
	139003-139752 (-)
RefSeq	NZ_KI518256.1	WP_002354922.1	Stp1/IreP family PP2C-type Ser/Thr phosphatase	Enterococcus faecalis JH2-2	JH2-2	GCF_000479105.1
	163578-164327 (+)
INSDC	AXOI01000002.1	ERT25865.1	protein phosphatase 2C	Enterococcus faecalis JH2-2	JH2-2	GCA_000479105.1
	132642-133391 (+)
INSDC	KI518256.1	ERT25865.1	protein phosphatase 2C	Enterococcus faecalis JH2-2	JH2-2	GCA_000479105.1
	163578-164327 (+)
INSDC	JBEWJX010000004.1	MET2084600.1	Stp1/IreP family PP2C-type Ser/Thr phosphatase	Enterococcus faecalis	JH2-2	GCA_040535365.1
	139003-139752 (-)
D32
RefSeq	NC_018221.1	WP_002354922.1	Stp1/IreP family PP2C-type Ser/Thr phosphatase	Enterococcus faecalis D32	D32	GCF_000281195.1
	2763308-2764057 (-)
INSDC	CP003726.1	AFO45577.1	serine/threonine protein phosphatase	Enterococcus faecalis D32	D32	GCA_000281195.1
	2763308-2764057 (-)
ATCC 29212
RefSeq	NZ_JAJPFK010000031.1	WP_002354922.1	Stp1/IreP family PP2C-type Ser/Thr phosphatase	Enterococcus faecalis ATCC 29212	ATCC 29212	GCF_022406475.1
	152501-153250 (-)
RefSeq	NZ_MTFY01000009.1	WP_002354922.1	Stp1/IreP family PP2C-type Ser/Thr phosphatase	Enterococcus faecalis ATCC 29212	ATCC 29212	GCF_001999625.1
	125711-126460 (-)
INSDC	CP008816.1	AIL04138.1	serine/threonine phosphatase stp	Enterococcus faecalis ATCC 29212	ATCC 29212	GCA_000742975.1
	1881781-1882530 (-)
INSDC	ALOD01000031.1	EJS80097.1	Protein serine, threonine phosphatase PrpC, regulation of stationary phase	Enterococcus faecalis ATCC 29212	ATCC 29212	GCA_000291565.1
	21623-22372 (-)
INSDC	MTFY01000009.1	OOC95223.1	protein phosphatase	Enterococcus faecalis ATCC 29212	ATCC 29212	GCA_001999625.1
	125711-126460 (-)

## Sheet: IreB
IreB
JH2-2
Source	CDS Region in Nucleotide	Protein	Name	Organism	Strain	Assembly
RefSeq	NZ_JBEWJX010000002.1	WP_002357937.1	regulatory phosphoprotein IreB	Enterococcus faecalis	JH2-2	GCF_040535365.1
	411238-411507 (-)
RefSeq	NZ_KI518257.1	WP_002357937.1	regulatory phosphoprotein IreB	Enterococcus faecalis JH2-2	JH2-2	GCF_000479105.1
	149968-150237 (+)
INSDC	JBEWJX010000002.1	MET2083994.1	regulatory phosphoprotein IreB	Enterococcus faecalis	JH2-2	GCA_040535365.1
	411238-411507 (-)
INSDC	AXOI01000007.1	ERT23233.1	hypothetical protein	Enterococcus faecalis JH2-2	JH2-2	GCA_000479105.1
	149968-150237 (+)
INSDC	KI518257.1	ERT23233.1	hypothetical protein	Enterococcus faecalis JH2-2	JH2-2	GCA_000479105.1
	149968-150237 (+)
D32
RefSeq	NC_018221.1	WP_002357937.1	regulatory phosphoprotein IreB	Enterococcus faecalis D32	D32	GCF_000281195.1
	1046572-1046841 (+)
INSDC	CP003726.1	AFO43894.1	hypothetical protein	Enterococcus faecalis D32	D32	GCA_0002
	1046572-1046841 (+)
ATCC 29212
RefSeq	NZ_JAJPFK010000011.1	WP_002357937.1	regulatory phosphoprotein IreB	Enterococcus faecalis ATCC 29212	ATCC 29212	GCF_022406475.1
	112528-112797 (-)
RefSeq	NZ_MTFY01000022.1	WP_002357937.1	regulatory phosphoprotein IreB	Enterococcus faecalis ATCC 29212	ATCC 29212	GCF_001999625.1
	130173-130442 (-)
INSDC	CP008816.1	AIL03515.1	hypothetical protein	Enterococcus faecalis ATCC 29212	ATCC 29212	GCA_000742975.1
	255273-255542 (+)
INSDC	ALOD01000041.1	EJS79899.1	Hypothetical protein possible functionally linked with Alanyl-tRNA synthetase	Enterococcus faecalis ATCC 29212	ATCC 29212	GCA_000291565.1
	51680-51949 (-)
INSDC	MTFY01000022.1	OOC92705.1	hypothetical protein	Enterococcus faecalis ATCC 29212	ATCC 29212	GCA_001999625.1
	130173-130442 (-)

## Sheet: WalK
WalK
JH2-2
Source	CDS Region in Nucleotide	Protein	Name	Organism	Strain	Assembly
RefSeq	NZ_KI518257.1	WP_002357946.1	cell wall metabolism sensor histidine kinase WalK	Enterococcus faecalis JH2-2	JH2-2	GCF_000479105.1
	141359-143188 (+)
INSDC	AXOI01000007.1	ERT23225.1	sensory box histidine kinase VicK	Enterococcus faecalis JH2-2	JH2-2	GCA_000479105.1
	141359-143188 (+)
INSDC	KI518257.1	ERT23225.1	sensory box histidine kinase VicK	Enterococcus faecalis JH2-2	JH2-2	GCA_000479105.1
	141359-143188 (+)
INSDC	JBEWJX010000002.1	MET2084003.1	cell wall metabolism sensor histidine kinase WalK	Enterococcus faecalis	JH2-2	GCA_040535365.1
	418288-420117 (-)
D32
INSDC	CP003726.1	AFO43886.1	histidine sensor kinase	Enterococcus faecalis D32	D32	GCA_000281195.1
	1037963-1039792 (+)
ATCC 29212
RefSeq	NZ_JAJPFK010000011.1	WP_002357946.1	cell wall metabolism sensor histidine kinase WalK	Enterococcus faecalis ATCC 29212	ATCC 29212	GCF_022406475.1
	119577-121406 (-)
RefSeq	NZ_MTFY01000022.1	WP_002357946.1	cell wall metabolism sensor histidine kinase WalK	Enterococcus faecalis ATCC 29212	ATCC 29212	GCF_001999625.1
	137222-139051 (-)
INSDC	CP008816.1	AIL03544.1	sensory box protein	Enterococcus faecalis ATCC 29212	ATCC 29212	GCA_000742975.1
	246664-248493 (+)
INSDC	ALOD01000001.1	EJS81048.1	Two-component sensor kinase SA14-24	Enterococcus faecalis ATCC 29212	ATCC 29212	GCA_000291565.1
	1795-3624 (-)
INSDC	MTFY01000022.1	OOC92713.1	cell wall metabolism sensor histidine kinase WalK	Enterococcus faecalis ATCC 29212	ATCC 29212	GCA_001999625.1
	137222-139051 (-)

## Sheet: CdaA
CdaA
JH2-2
Source	CDS Region in Nucleotide	Protein	Name	Organism	Strain	Assembly
RefSeq	NZ_KI518257.1	WP_010774132.1	diadenylate cyclase CdaA	Enterococcus faecalis JH2-2	JH2-2	GCF_000479105.1
	982309-983193 (-)
INSDC	AXOI01000008.1	ERT21671.1	hypothetical protein	Enterococcus faecalis JH2-2	JH2-2	GCA_000479105.1
	33688-34572 (-)
INSDC	KI518257.1	ERT21671.1	hypothetical protein	Enterococcus faecalis JH2-2	JH2-2	GCA_000479105.1
	982309-983193 (-)
D32
RefSeq	NC_018221.1	WP_002389035.1	diadenylate cyclase CdaA	Enterococcus faecalis D32	D32	GCF_000281195.1
	1806562-1807446 (-)
INSDC	CP003726.1	AFO44634.1	hypothetical protein	Enterococcus faecalis D32	D32	GCA_000281195.1
	1806562-1807446 (-)
ATCC 29212
RefSeq	NZ_JAJPFK010000027.1	WP_002389035.1	diadenylate cyclase CdaA	Enterococcus faecalis ATCC 29212	ATCC 29212	GCF_022406475.1
	10464-11348 (+)
RefSeq	NZ_MTFY01000002.1	WP_002389035.1	diadenylate cyclase CdaA	Enterococcus faecalis ATCC 29212	ATCC 29212	GCF_001999625.1
	94005-94889 (-)
INSDC	CP008816.1	AIL03444.1	disA bacterial checkpoint controller nucleotide-binding family protein	Enterococcus faecalis ATCC 29212	ATCC 29212	GCA_000742975.1
	1016869-1017753 (-)
INSDC	MTFY01000002.1	OOC98072.1	TIGR00159 family protein	Enterococcus faecalis ATCC 29212	ATCC 29212	GCA_001999625.1
	94005-94889 (-)

## Sheet: PgpH
PgpH
JH2-2
Source	CDS Region in Nucleotide	Protein	Name	Organism	Strain	Assembly
RefSeq	NZ_KI518257.1	WP_002388309.1	HD family phosphohydrolase	Enterococcus faecalis JH2-2	JH2-2	GCF_000479105.1
	1178381-1180579 (-)
INSDC	AXOI01000008.1	ERT21841.1	HD domain-containing protein	Enterococcus faecalis JH2-2	JH2-2	GCA_000479105.1
	229760-231958 (-)
INSDC	KI518257.1	ERT21841.1	HD domain-containing protein	Enterococcus faecalis JH2-2	JH2-2	GCA_000479105.1
	1178381-1180579 (-)
D32
RefSeq	NC_018221.1	WP_002356744.1	HD family phosphohydrolase	Enterococcus faecalis D32	D32	GCF_000281195.1
	2101459-2103657 (-)
INSDC	CP003726.1	AFO44913.1	HDIG domain protein	Enterococcus faecalis D32	D32	GCA_000281195.1
	2101459-2103657 (-)
ATCC 29212
RefSeq	NZ_JAJPFK010000030.1	WP_002356744.1	HD family phosphohydrolase	Enterococcus faecalis ATCC 29212	ATCC 29212	GCF_022406475.1
	20939-23137 (-)
RefSeq	NZ_MTFY01000002.1	WP_002356744.1	HD family phosphohydrolase	Enterococcus faecalis ATCC 29212	ATCC 29212	GCF_001999625.1
	288429-290627 (-)
INSDC	CP008816.1	AIL04647.1	hypothetical protein	Enterococcus faecalis ATCC 29212	ATCC 29212	GCA_000742975.1
	1211043-1213241 (-)
INSDC	ALOD01000026.1	EJS80243.1	Membrane protein containing HD superfamily hydrolase	Enterococcus faecalis ATCC 29212	ATCC 29212	GCA_000291565.1
	51933-54131 (+)
INSDC	MTFY01000002.1	OOC97743.1	HDIG domain-containing protein	Enterococcus faecalis ATCC 29212	ATCC 29212	GCA_001999625.1
	288429-290627 (-)

[truncated: 3 more sheets: GdpP, RodA, AtlA]
