# Supplementary material for: Evolutionary trajectories of β-lactam resistance in Enterococcus faecalis strains
Source: mBio. 2024 Nov 14;15(12):e02897-24. doi: 10.1128/mbio.02897-24 (PMC11633384; doi:10.1128/mbio.02897-24)
Supplement: Supplemental data sets — Lists of mutations. [file mbio.02897-24-s0007.xlsx]

## Sheet: 29L1Amp Predicted mutations
ATCC29212_L1_Amp
Reference genome: ATCC29212 assembly Illumina, SPADES, PROKKA					There is no good gene annotation and genes appeared as unkown										Color code
	RA: read alignment, MC: missing coverage, JC: new junction,				Original plate resistant with weak dependence, replica plate resistant but not dependent										Present before plate split
Passage	evidence	position	mutation	annotation	gene	description									Unique to original plate
29L1AmpP14*															Unique to replica plate
Amp MIC 1.5															Convergent in both O and R
Imi MIC 1.5															* first round of sequencing
29L1AmpP70*	RA	Scaffold_1	219749	C→A	G89* (GGA→TGA)	amiA←	N‑acetylmuramoyl‑L‑alanine amidase (EC 3.5.1.28)
Amp MIC 4	RA	Scaffold_1	354223	(T)7→6	coding (122/123 nt)	unknown ←	hypothetical protein								^ start showing dependency
Imi MIC 4	RA	Scaffold_10	91779	+AT	intergenic (‑1/+46)	unknown ← / ← unknown	tRNA‑Asp‑GTC/tRNA‑Met‑CAT								&dependent phenotype stable
	RA	Scaffold_2	153542	G→T	G97* (GGA→TGA)	unknown →	Transcriptional regulator, LysR family
	RA	Scaffold_2	259141	G→T	T564N (ACT→AAT)	walK ←	Two‑component sensor kinase SA14‑24
	RA	Scaffold_2	260026	G→T	T269K (ACA→AAA)	walK ←	Two‑component sensor kinase SA14‑24				WalK
	MC	Scaffold_35	1	Δ254 bp		[unknown]	[unknown]
	MC	Scaffold_36	1	Δ233 bp		[unknown]	[unknown]
	MC	Scaffold_37	1	Δ157 bp	intergenic (–/–)	– / –	–/–
	MC	Scaffold_38	1	(C)77→-1	intergenic (–/–)	– / –	–/–
	MC	Scaffold_39	1	(A)77→-1	intergenic (–/–)	– / –	–/–
	RA	Scaffold_4	68964	C→A	Q17K (CAA→AAA)	ireP →	Protein serine/threonine phosphatase PrpC, regulation of stationary phase						StP
		Scaffold_4	70319	G → T	A220S (GCC→TCC)	ireK →	Serine/threonine protein kinase PrkC, regulator of stationary phase					0.424		only present in P70
		Scaffold_12		G→A	T71I (ACA→ ATA)		Cell envelope-associated transcriptional attenuator LytR-CpsA-Psr, subfamily F2 CDS					0.535		only present in P70
29L1AmpP95	RA	Scaffold_1	219749	C→A	G89* (GGA→TGA)	amiA←	N‑acetylmuramoyl‑L‑alanine amidase (EC 3.5.1.28)
Amp MIC 4	RA	Scaffold_1	354223	(T)7→6	coding (122/123 nt)	unknown ←	hypothetical protein
Imi MIC 6		Scaffold_1	353030	G→A	A369V (GCC→GTC)	pbp4 ←	Penicillin‑binding protein 4			**63.7%	193.5 / 194.3	171
	RA	Scaffold_10	91779	+AT	intergenic (‑1/+46)	unknown ← / ← unknown	tRNA‑Asp‑GTC/tRNA‑Met‑CAT
	RA	Scaffold_2	153542	G→T	G97* (GGA→TGA)	unknown →	Transcriptional regulator, LysR family
	RA	Scaffold_2	259141	G→T	T564N (ACT→AAT)	walK ←	Two‑component sensor kinase SA14‑24				WalK
	RA	Scaffold_2	260026	G→T	T269K (ACA→AAA)	walK ←	Two‑component sensor kinase SA14‑24				WalK
	MC	Scaffold_35	1	Δ254 bp		[unknown]	[unknown]
	MC	Scaffold_36	1	Δ233 bp		[unknown]	[unknown]
	MC	Scaffold_37	1	Δ157 bp	intergenic (–/–)	– / –	–/–
	MC	Scaffold_38	1	(C)77→-1	intergenic (–/–)	– / –	–/–
	MC	Scaffold_39	1	(A)77→-1	intergenic (–/–)	– / –	–/–							** present with a frequency of 63.7
	RA	Scaffold_4	68964	C→A	Q17K (CAA→AAA)	ireP →	Protein serine/threonine phosphatase PrpC, regulation of stationary phase						Stp
	RA	Scaffold_9	66869	+C	coding (321/4200 nt)	unknown ←	hypothetical protein		mutation present in parental strain
29L1AmpP95R	RA	Scaffold_1	219749	C→A	G89* (GGA→TGA)	amiA←	N‑acetylmuramoyl‑L‑alanine amidase (EC 3.5.1.28)
Amp MIC 12	RA	Scaffold_1	115771	T→C	E474E (GAA→GAG)	unknown ←	hypothetical protein
Imi MIC 16	RA	Scaffold_1	352286	G→A	A617V (GCT→GTT)	pbp4←	Penicillin‑binding protein 4
	RA	Scaffold_1	354223	(T)7→6	coding (122/123 nt)	unknown ←	hypothetical protein
	RA	Scaffold_10	91779	+AT	intergenic (‑1/+46)	unknown ← / ← unknown	tRNA‑Asp‑GTC/tRNA‑Met‑CAT
	RA	Scaffold_13	9210	C→T	P130L (CCG→CTG)	unknown →	3‑oxoacyl‑[acyl‑carrier‑protein] synthase, KASII (EC 2.3.1.179)
	RA	Scaffold_2	153542	G→T	G97* (GGA→TGA)	unknown →	Transcriptional regulator, LysR family
	RA	Scaffold_2	259141	G→T	T564N (ACT→AAT)	walK ←	Two‑component sensor kinase SA14‑24				WalK
	RA	Scaffold_2	260026	G→T	T269K (ACA→AAA)	walK ←	Two‑component sensor kinase SA14‑24				WalK
	RA	Scaffold_2	299852	G→A	A583T (GCC→ACC)	ponA →	Multimodular transpeptidase‑transglycosylase (EC 2.4.1.129) (EC 3.4.‑.‑) / Penicillin‑binding protein 1A/1B (PBP1)
	MC	Scaffold_35	1	Δ254 bp		[unknown]	[unknown]
	MC	Scaffold_36	1	Δ233 bp		[unknown]	[unknown]
	MC	Scaffold_37	1	Δ157 bp	intergenic (–/–)	– / –	–/–
	MC	Scaffold_38	1	(C)77→-1	intergenic (–/–)	– / –	–/–
	MC	Scaffold_39	1	(A)77→-1	intergenic (–/–)	– / –	–/–
	RA	Scaffold_4	68964	C→A	Q17K (CAA→AAA)	ireP →	Protein serine/threonine phosphatase PrpC, regulation of stationary phase						Stp
	RA	Scaffold_9	66869	+C	coding (321/4200 nt)	unknown ←	hypothetical protein
29L1AmpP122*	RA	Scaffold_1	219749	C→A	G89* (GGA→TGA)	amiA←	N‑acetylmuramoyl‑L‑alanine amidase (EC 3.5.1.28)
Amp MIC 8	RA	Scaffold_1	354223	(T)7→6	coding (122/123 nt)	unknown ←	hypothetical protein
Imi MIC >32		Scaffold_1	353030	G→A	A369V (GCC→GTC)	pbp4 ←	Penicillin‑binding protein 4			1
	RA	Scaffold_10	91779	+AT	intergenic (‑1/+46)	unknown ← / ← unknown	tRNA‑Asp‑GTC/tRNA‑Met‑CAT
	RA	Scaffold_2	153542	G→T	G97* (GGA→TGA)	unknown ←	Transcriptional regulator, LysR family
	RA	Scaffold_2	259141	G→T	T564N (ACT→AAT)	walK ←	Two‑component sensor kinase SA14‑24				WalK
	RA	Scaffold_2	260026	G→T	T269K (ACA→AAA)	walK←	Two‑component sensor kinase SA14‑24				WalK
	MC	Scaffold_35	1	Δ254 bp		[unknown]	[unknown]
	MC	Scaffold_36	1	Δ233 bp		[unknown]	[unknown]
	MC	Scaffold_37	1	Δ157 bp	intergenic (–/–)	– / –	–/–
	MC	Scaffold_38	1	(C)77→-1	intergenic (–/–)	– / –	–/–
	MC	Scaffold_39	1	(A)77→-1	intergenic (–/–)	– / –	–/–
	RA	Scaffold_4	68964	C→A	Q17K (CAA→AAA)	ireP →	Protein serine/threonine phosphatase PrpC, regulation of stationary phase						Stp
	RA	Scaffold_9	66869	+C	coding (321/4200 nt)	unknown ←	hypothetical protein		mutation present in parental strain
29L1AmpP122R	RA	Scaffold_1	219749	C→A	G89* (GGA→TGA)	amiA←	N‑acetylmuramoyl‑L‑alanine amidase (EC 3.5.1.28)
Amp MIC 4	RA	Scaffold_1	352286	G→A	A617V (GCT→GTT)	pbp4←	Penicillin‑binding protein 4
Imi MIC 8	RA	Scaffold_1	354223	(T)7→6	coding (122/123 nt)	unknown ←	hypothetical protein
	RA	Scaffold_1	550627	C→A	V209L (GTA→TTA)	unknown ←	Evolved beta‑D‑galactosidase, alpha subunit
	RA	Scaffold_10	91779	+AT	intergenic (‑1/+46)	unknown ← / ← unknown	tRNA‑Asp‑GTC/tRNA‑Met‑CAT
	RA	Scaffold_13	9210	C→T	P130L (CCG→CTG)	unknown →	3‑oxoacyl‑[acyl‑carrier‑protein] synthase, KASII (EC 2.3.1.179)
	RA	Scaffold_2	153542	G→T	G97* (GGA→TGA)	unknown →	Transcriptional regulator, LysR family
	RA	Scaffold_2	259141	G→T	T564N (ACT→AAT)	walK ←	Two‑component sensor kinase SA14‑24				WalK
	RA	Scaffold_2	260026	G→T	T269K (ACA→AAA)	walK ←	Two‑component sensor kinase SA14‑24				WalK
	RA	Scaffold_2	299852	G→A	A583T (GCC→ACC)	ponA →	Multimodular transpeptidase‑transglycosylase (EC 2.4.1.129) (EC 3.4.‑.‑) / Penicillin‑binding protein 1A/1B (PBP1)
	MC	Scaffold_35	1	Δ254 bp		[unknown]	[unknown]
	MC	Scaffold_36	1	Δ233 bp		[unknown]	[unknown]
	MC	Scaffold_38	1	(C)77→-1	intergenic (–/–)	– / –	–/–
	MC	Scaffold_39	1	(A)77→-1	intergenic (–/–)	– / –	–/–
	RA	Scaffold_4	68964	C→A	Q17K (CAA→AAA)	ireP →	Protein serine/threonine phosphatase PrpC, regulation of stationary phase						Stp
	RA	Scaffold_8	42826	Δ1 bp	coding (692/1878 nt)	unknown ←	Putative acyltransferase
	RA	Scaffold_7	28066	A→T	intergenic (+109/‑43)	unknown → / → unknown	RNA polymerase sigma factor RpoD/hypothetical protein						0.784
	RA	Scaffold_9	66869	+C	coding (321/4200 nt)	unknown ←	hypothetical protein
29L1AmpP142^	RA	Scaffold_1	131418	(A)7→8	coding (516/726 nt)	unknown ←	Glycosyltransferase involved in cell wall biogenesis; Glycosyl transferase, group 2 family
Amp MIC 8	RA	Scaffold_1	219749	C→A	G89* (GGA→TGA)	amiA←	N‑acetylmuramoyl‑L‑alanine amidase (EC 3.5.1.28)
Imi MIC >32	RA	Scaffold_1	352853	G→A	T428I (ACA→ATA)	pbp4 ←	Penicillin‑binding protein 4
	RA	Scaffold_1	353030	G→A	A369V (GCC→GTC)	pbp4 ←	Penicillin‑binding protein 4
	RA	Scaffold_1	354223	(T)7→6	coding (122/123 nt)	unknown ←	hypothetical protein
	RA	Scaffold_10	91779	+AT	intergenic (‑1/+46)	unknown ← / ← unknown	tRNA‑Asp‑GTC/tRNA‑Met‑CAT
	RA	Scaffold_2	67198	T→A	intergenic (+203/‑95)	unknown → / → unknown	hypothetical protein/Cold shock protein of CSP family
	RA	Scaffold_2	153542	G→T	G97* (GGA→TGA)	unknown →	Transcriptional regulator, LysR family
	RA	Scaffold_2	259141	G→T	T564N (ACT→AAT)	walK ←	Two‑component sensor kinase SA14‑24				WalK
	RA	Scaffold_2	260026	G→T	T269K (ACA→AAA)	walK ←	Two‑component sensor kinase SA14‑24				WalK
	MC	Scaffold_35	1	Δ254 bp		[unknown]	[unknown]
	MC	Scaffold_36	1	Δ233 bp		[unknown]	[unknown]
	MC	Scaffold_37	1	Δ157 bp	intergenic (–/–)	– / –	–/–
	MC	Scaffold_38	1	(C)77→-1	intergenic (–/–)	– / –	–/–
	MC	Scaffold_39	1	(A)77→-1	intergenic (–/–)	– / –	–/–
	MC JC	Scaffold_4	24222	Δ23 bp	coding (555‑577/2577 nt)	unknown →	DNA mismatch repair protein MutS
	RA	Scaffold_4	68964	C→A	Q17K (CAA→AAA)	ireP →	Protein serine/threonine phosphatase PrpC, regulation of stationary phase						Stp
	RA	Scaffold_7	28026	Δ1 bp	intergenic (+69/‑83)	unknown → / → unknown	RNA polymerase sigma factor RpoD/hypothetical protein
	RA	Scaffold_9	66869	+C	coding (321/4200 nt)	unknown ←	hypothetical protein
29L1AmpP142R	RA	Scaffold_1	219749	C→A	G89* (GGA→TGA)	amiA←	N‑acetylmuramoyl‑L‑alanine amidase (EC 3.5.1.28)
Amp MIC 4	RA	Scaffold_1	352286	G→A	A617V (GCT→GTT)	pbp4←	Penicillin‑binding protein 4
Imi MIC 12	RA	Scaffold_1	354223	(T)7→6	coding (122/123 nt)	unknown ←	hypothetical protein
	RA	Scaffold_1	550627	C→A	V209L (GTA→TTA)	unknown ←	Evolved beta‑D‑galactosidase, alpha subunit
	RA	Scaffold_10	91779	+AT	intergenic (‑1/+46)	unknown ← / ← unknown	tRNA‑Asp‑GTC/tRNA‑Met‑CAT
	RA	Scaffold_13	9210	C→T	P130L (CCG→CTG)	unknown →	3‑oxoacyl‑[acyl‑carrier‑protein] synthase, KASII (EC 2.3.1.179)
	RA	Scaffold_2	153542	G→T	G97* (GGA→TGA)	unknown →	Transcriptional regulator, LysR family
	RA	Scaffold_2	259141	G→T	T564N (ACT→AAT)	walK ←	Two‑component sensor kinase SA14‑24				WalK
	RA	Scaffold_2	260026	G→T	T269K (ACA→AAA)	walK ←	Two‑component sensor kinase SA14‑24				WalK
	RA	Scaffold_2	299852	G→A	A583T (GCC→ACC)	ponA →	Multimodular transpeptidase‑transglycosylase (EC 2.4.1.129) (EC 3.4.‑.‑) / Penicillin‑binding protein 1A/1B (PBP1)
	MC	Scaffold_35	1	Δ254 bp		[unknown]	[unknown]
	MC	Scaffold_36	1	Δ233 bp		[unknown]	[unknown]
	MC	Scaffold_37	1	Δ157 bp	intergenic (–/–)	– / –	–/–
	MC	Scaffold_38	1	(C)77→-1	intergenic (–/–)	– / –	–/–
	MC	Scaffold_39	1	(A)77→-1	intergenic (–/–)	– / –	–/–
	RA	Scaffold_4	68964	C→A	Q17K (CAA→AAA)	ireP →	Protein serine/threonine phosphatase PrpC, regulation of stationary phase						Stp
	RA	Scaffold_6	69565	A→G	Y241H (TAT→CAT)	unknown ←	Cell division protein FtsI [Peptidoglycan synthetase] (EC 2.4.1.129)
	RA	Scaffold_7	28066	A→T	intergenic (+109/‑43)	unknown → / → unknown	RNA polymerase sigma factor RpoD/hypothetical protein						1
	RA	Scaffold_8	42826	Δ1 bp	coding (692/1878 nt)	unknown ←	Putative acyltransferase
	RA	Scaffold_9	66869	+C	coding (321/4200 nt)	unknown ←	hypothetical protein
29L1AmpP200&	RA	Scaffold_1	115579	C→A	G538G (GGG→GGT)	unknown ←	hypothetical protein
Amp MIC 96	RA	Scaffold_1	131418	(A)7→8	coding (516/726 nt)	unknown ←	Glycosyltransferase involved in cell wall biogenesis; Glycosyl transferase, group 2 family
Imi MIC 24	RA	Scaffold_1	219749	C→A	G89* (GGA→TGA)	amiA←	N‑acetylmuramoyl‑L‑alanine amidase (EC 3.5.1.28)
	RA	Scaffold_1	352853	G→A	T428I (ACA→ATA)	pbp4←	Penicillin‑binding protein 4
	RA	Scaffold_1	353030	G→A	A369V (GCC→GTC)	pbp4←	Penicillin‑binding protein 4
	RA	Scaffold_1	354223	(T)7→6	coding (122/123 nt)	unknown ←	hypothetical protein
	RA	Scaffold_10	91779	+AT	intergenic (‑1/+46)	unknown ← / ← unknown	tRNA‑Asp‑GTC/tRNA‑Met‑CAT
	RA	Scaffold_2	67198	T→A	intergenic (+203/‑95)	unknown → / → unknown	hypothetical protein/Cold shock protein of CSP family
	RA	Scaffold_2	153542	G→T	G97* (GGA→TGA)	unknown →	Transcriptional regulator, LysR family
	RA	Scaffold_2	259141	G→T	T564N (ACT→AAT)	walK ←	Two‑component sensor kinase SA14‑24				WalK
	RA	Scaffold_2	260026	G→T	T269K (ACA→AAA)	walK ←	Two‑component sensor kinase SA14‑24				WalK
	MC	Scaffold_35	1	Δ254 bp		[unknown]	[unknown]
	MC	Scaffold_36	1	Δ233 bp		[unknown]	[unknown]
	MC	Scaffold_37	1	Δ157 bp	intergenic (–/–)	– / –	–/–
	MC	Scaffold_38	1	(C)77→-1	intergenic (–/–)	– / –	–/–
	MC	Scaffold_39	1	(A)77→-1	intergenic (–/–)	– / –	–/–
	MC JC	Scaffold_4	24222	Δ23 bp	coding (555‑577/2577 nt)	unknown →	DNA mismatch repair protein MutS
	RA	Scaffold_4	68964	C→A	Q17K (CAA→AAA)	ireP →	Protein serine/threonine phosphatase PrpC, regulation of stationary phase						Stp
	RA	Scaffold_7	28026	Δ1 bp	intergenic (+69/‑83)	unknown → / → unknown	RNA polymerase sigma factor RpoD/hypothetical protein
	RA	Scaffold_9	66869	+C	coding (321/4200 nt)	unknown ←	hypothetical protein
29L1AmpP200R	RA	Scaffold_1	115771	T→C	E474E (GAA→GAG)	unknown ←	hypothetical protein
Amp MIC 24	RA	Scaffold_1	219749	C→A	G89* (GGA→TGA)	amiA←	N‑acetylmuramoyl‑L‑alanine amidase (EC 3.5.1.28)
Imi MIC 24	RA	Scaffold_1	352286	G→A	A617V (GCT→GTT)	pbp4←	Penicillin‑binding protein 4
	RA	Scaffold_1	353030	G→A	A369V (GCC→GTC)	pbp4←	Penicillin‑binding protein 4
	RA	Scaffold_1	354223	(T)7→6	coding (122/123 nt)	unknown ←	hypothetical protein
	RA	Scaffold_1	550627	C→A	V209L (GTA→TTA)	unknown ←	Evolved beta‑D‑galactosidase, alpha subunit
	RA	Scaffold_10	91779	+AT	intergenic (‑1/+46)	unknown ← / ← unknown	tRNA‑Asp‑GTC/tRNA‑Met‑CAT
	RA	Scaffold_12	27329	+A	coding (263/1209 nt)	unknown ←	Cell envelope‑associated transcriptional attenuator LytR‑CpsA‑Psr, subfamily F2
	RA	Scaffold_13	1015	Δ1 bp	coding (668/1005 nt)	unknown →	Diglucosyl diacylglycerol synthase (1,2‑linking) (EC 2.4.1.208)
	RA	Scaffold_13	9210	C→T	P130L (CCG→CTG)	unknown →	3‑oxoacyl‑[acyl‑carrier‑protein] synthase, KASII (EC 2.3.1.179)
	RA	Scaffold_15	27908	C→T	W414* (TGG→TGA)	unknown ←	Uncharacterized membrane protein YfhO‑like
	RA	Scaffold_2	153542	G→T	G97* (GGA→TGA)	unknown →	Transcriptional regulator, LysR family
	RA	Scaffold_2	259141	G→T	T564N (ACT→AAT)	walK ←	Two‑component sensor kinase SA14‑24				WalK
	RA	Scaffold_2	260026	G→T	T269K (ACA→AAA)	walK ←	Two‑component sensor kinase SA14‑24				WalK
	RA	Scaffold_2	299852	G→A	A583T (GCC→ACC)	ponA →	Multimodular transpeptidase‑transglycosylase (EC 2.4.1.129) (EC 3.4.‑.‑) / Penicillin‑binding protein 1A/1B (PBP1)
	MC	Scaffold_35	1	Δ254 bp		[unknown]	[unknown]
	MC	Scaffold_36	1	Δ233 bp		[unknown]	[unknown]
	MC	Scaffold_37	1	Δ157 bp	intergenic (–/–)	– / –	–/–
	MC	Scaffold_38	1	(C)77→-1	intergenic (–/–)	– / –	–/–
	MC	Scaffold_39	1	(A)77→-1	intergenic (–/–)	– / –	–/–
	RA	Scaffold_4	68964	C→A	Q17K (CAA→AAA)	ireP →	Protein serine/threonine phosphatase PrpC, regulation of stationary phase						Stp
	RA	Scaffold_6	69565	A→G	Y241H (TAT→CAT)	unknown ←	Cell division protein FtsI [Peptidoglycan synthetase] (EC 2.4.1.129)
	RA	Scaffold_7	28066	A→T	intergenic (+109/‑43)	unknown → / → unknown	RNA polymerase sigma factor RpoD/hypothetical protein
	RA	Scaffold_8	42826	Δ1 bp	coding (692/1878 nt)	unknown ←	Putative acyltransferase
	RA	Scaffold_9	52715	G→A	A341T (GCC→ACC)	unknown →	putative membrane‑associated phospholipid phosphatase, PAP2 superfamily / Cell envelope‑associated transcriptional attenuator LytR‑CpsA‑Psr, subfamily F2
	RA	Scaffold_9	66869	+C	coding (321/4200 nt)	unknown ←	hypothetical protein
		29L1Amp total number of accumulated mutations: 20
		29L1AmpR total number of accumulated mutations: 26

## Sheet: Original plate
ATCC29212_L1_Amp
	RESISTANT week dependence
Reference genome: ATCC29212 assembly Illumina, SPADES, PROKKA					There is no good gene annotation and genes appeared as unkown										Color code
	RA: read alignment, MC: missing coverage, JC: new junction,				Original plate resistant with weak dependency, replica plate resistant but not dependent										Present before plate split
Passage	evidence	position	mutation	annotation	gene	description									Unique to original plate
29L1AmpP14*															Unique to replica plate
Amp MIC 1.5															Convergent in both O and N
Imi MIC 1.5															* first round of sequencing
29L1AmpP70*	RA	Scaffold_1	219749	C→A	G89* (GGA→TGA)	amiA←	N‑acetylmuramoyl‑L‑alanine amidase (EC 3.5.1.28)
Amp MIC 4	RA	Scaffold_1	354223	(T)7→6	coding (122/123 nt)	unknown ←	hypothetical protein								^ start showing dependency
Imi MIC 4	RA	Scaffold_10	91779	+AT	intergenic (‑1/+46)	unknown ← / ← unknown	tRNA‑Asp‑GTC/tRNA‑Met‑CAT								&dependent phenotype stable
	RA	Scaffold_2	153542	G→T	G97* (GGA→TGA)	unknown →	Transcriptional regulator, LysR family
	RA	Scaffold_2	259141	G→T	T564N (ACT→AAT)	walK ←	Two‑component sensor kinase SA14‑24
	RA	Scaffold_2	260026	G→T	T269K (ACA→AAA)	walK ←	Two‑component sensor kinase SA14‑24				WalK
	MC	Scaffold_35	1	Δ254 bp		[unknown]	[unknown]
	MC	Scaffold_36	1	Δ233 bp		[unknown]	[unknown]
	MC	Scaffold_37	1	Δ157 bp	intergenic (–/–)	– / –	–/–
	MC	Scaffold_38	1	(C)77→-1	intergenic (–/–)	– / –	–/–
	MC	Scaffold_39	1	(A)77→-1	intergenic (–/–)	– / –	–/–
	RA	Scaffold_4	68964	C→A	Q17K (CAA→AAA)	unknown →	Protein serine/threonine phosphatase PrpC, regulation of stationary phase						Stp
		Scaffold_4	70319	G → T	A220S (GCC→TCC)	ireP →	Serine/threonine protein kinase PrkC, regulator of stationary phase					0.424		only present in P70
		Scaffold_12		G→A	T71I (ACA→ ATA)		Cell envelope-associated transcriptional attenuator LytR-CpsA-Psr, subfamily F2 CDS					0.535		only present in P70
29L1AmpP95	RA	Scaffold_1	219749	C→A	G89* (GGA→TGA)	amiA←	N‑acetylmuramoyl‑L‑alanine amidase (EC 3.5.1.28)
Amp MIC 4	RA	Scaffold_1	354223	(T)7→6	coding (122/123 nt)	unknown ←	hypothetical protein
Imi MIC 6		Scaffold_1	353030	G→A	A369V (GCC→GTC)	pbp4 ←	Penicillin‑binding protein 4			**63.7%	193.5 / 194.3	171
	RA	Scaffold_10	91779	+AT	intergenic (‑1/+46)	unknown ← / ← unknown	tRNA‑Asp‑GTC/tRNA‑Met‑CAT
	RA	Scaffold_2	153542	G→T	G97* (GGA→TGA)	unknown →	Transcriptional regulator, LysR family
	RA	Scaffold_2	259141	G→T	T564N (ACT→AAT)	walK ←	Two‑component sensor kinase SA14‑24				WalK
	RA	Scaffold_2	260026	G→T	T269K (ACA→AAA)	walK ←	Two‑component sensor kinase SA14‑24				WalK
	MC	Scaffold_35	1	Δ254 bp		[unknown]	[unknown]
	MC	Scaffold_36	1	Δ233 bp		[unknown]	[unknown]
	MC	Scaffold_37	1	Δ157 bp	intergenic (–/–)	– / –	–/–
	MC	Scaffold_38	1	(C)77→-1	intergenic (–/–)	– / –	–/–
	MC	Scaffold_39	1	(A)77→-1	intergenic (–/–)	– / –	–/–							** present with a frequency of 63.7
	RA	Scaffold_4	68964	C→A	Q17K (CAA→AAA)	ireP →	Protein serine/threonine phosphatase PrpC, regulation of stationary phase						Stp
	RA	Scaffold_9	66869	+C	coding (321/4200 nt)	unknown ←	hypothetical protein		mutation present in parental strain
29L1AmpP122*	RA	Scaffold_1	219749	C→A	G89* (GGA→TGA)	amiA←	N‑acetylmuramoyl‑L‑alanine amidase (EC 3.5.1.28)
Amp MIC 8	RA	Scaffold_1	354223	(T)7→6	coding (122/123 nt)	unknown ←	hypothetical protein
Imi MIC >32		Scaffold_1	353030	G→A	A369V (GCC→GTC)	pbp4 ←	Penicillin‑binding protein 4			1
	RA	Scaffold_10	91779	+AT	intergenic (‑1/+46)	unknown ← / ← unknown	tRNA‑Asp‑GTC/tRNA‑Met‑CAT
	RA	Scaffold_2	153542	G→T	G97* (GGA→TGA)	walK ←	Transcriptional regulator, LysR family
	RA	Scaffold_2	259141	G→T	T564N (ACT→AAT)	walK ←	Two‑component sensor kinase SA14‑24				WalK
	RA	Scaffold_2	260026	G→T	T269K (ACA→AAA)	unknown ←	Two‑component sensor kinase SA14‑24				WalK
	MC	Scaffold_35	1	Δ254 bp		[unknown]	[unknown]
	MC	Scaffold_36	1	Δ233 bp		[unknown]	[unknown]
	MC	Scaffold_37	1	Δ157 bp	intergenic (–/–)	– / –	–/–
	MC	Scaffold_38	1	(C)77→-1	intergenic (–/–)	– / –	–/–
	MC	Scaffold_39	1	(A)77→-1	intergenic (–/–)	– / –	–/–
	RA	Scaffold_4	68964	C→A	Q17K (CAA→AAA)	ireP →	Protein serine/threonine phosphatase PrpC, regulation of stationary phase						Stp
	RA	Scaffold_9	66869	+C	coding (321/4200 nt)	unknown ←	hypothetical protein		mutation present in parental strain
29L1AmpP142^	RA	Scaffold_1	131418	(A)7→8	coding (516/726 nt)	unknown ←	Glycosyltransferase involved in cell wall biogenesis; Glycosyl transferase, group 2 family
Amp MIC 8	RA	Scaffold_1	219749	C→A	G89* (GGA→TGA)	amiA←	N‑acetylmuramoyl‑L‑alanine amidase (EC 3.5.1.28)
Imi MIC >32	RA	Scaffold_1	352853	G→A	T428I (ACA→ATA)	pbp4 ←	Penicillin‑binding protein 4
	RA	Scaffold_1	353030	G→A	A369V (GCC→GTC)	pbp4 ←	Penicillin‑binding protein 4
	RA	Scaffold_1	354223	(T)7→6	coding (122/123 nt)	unknown ←	hypothetical protein
	RA	Scaffold_10	91779	+AT	intergenic (‑1/+46)	unknown ← / ← unknown	tRNA‑Asp‑GTC/tRNA‑Met‑CAT
	RA	Scaffold_2	67198	T→A	intergenic (+203/‑95)	unknown → / → unknown	hypothetical protein/Cold shock protein of CSP family
	RA	Scaffold_2	153542	G→T	G97* (GGA→TGA)	unknown →	Transcriptional regulator, LysR family
	RA	Scaffold_2	259141	G→T	T564N (ACT→AAT)	walK ←	Two‑component sensor kinase SA14‑24				WalK
	RA	Scaffold_2	260026	G→T	T269K (ACA→AAA)	walK ←	Two‑component sensor kinase SA14‑24				WalK
	MC	Scaffold_35	1	Δ254 bp		[unknown]	[unknown]
	MC	Scaffold_36	1	Δ233 bp		[unknown]	[unknown]
	MC	Scaffold_37	1	Δ157 bp	intergenic (–/–)	– / –	–/–
	MC	Scaffold_38	1	(C)77→-1	intergenic (–/–)	– / –	–/–
	MC	Scaffold_39	1	(A)77→-1	intergenic (–/–)	– / –	–/–
	MC JC	Scaffold_4	24222	Δ23 bp	coding (555‑577/2577 nt)	unknown →	DNA mismatch repair protein MutS
	RA	Scaffold_4	68964	C→A	Q17K (CAA→AAA)	ireP →	Protein serine/threonine phosphatase PrpC, regulation of stationary phase						Stp
	RA	Scaffold_7	28026	Δ1 bp	intergenic (+69/‑83)	unknown → / → unknown	RNA polymerase sigma factor RpoD/hypothetical protein
	RA	Scaffold_9	66869	+C	coding (321/4200 nt)	unknown ←	hypothetical protein
29L1AmpP200&	RA	Scaffold_1	115579	C→A	G538G (GGG→GGT)	unknown ←	hypothetical protein
Amp MIC 96	RA	Scaffold_1	131418	(A)7→8	coding (516/726 nt)	unknown ←	Glycosyltransferase involved in cell wall biogenesis; Glycosyl transferase, group 2 family
Imi MIC 24	RA	Scaffold_1	219749	C→A	G89* (GGA→TGA)	amiA←	N‑acetylmuramoyl‑L‑alanine amidase (EC 3.5.1.28)
	RA	Scaffold_1	352853	G→A	T428I (ACA→ATA)	pbp4←	Penicillin‑binding protein 4
	RA	Scaffold_1	353030	G→A	A369V (GCC→GTC)	pbp4←	Penicillin‑binding protein 4
	RA	Scaffold_1	354223	(T)7→6	coding (122/123 nt)	unknown ←	hypothetical protein
	RA	Scaffold_10	91779	+AT	intergenic (‑1/+46)	unknown ← / ← unknown	tRNA‑Asp‑GTC/tRNA‑Met‑CAT
	RA	Scaffold_2	67198	T→A	intergenic (+203/‑95)	unknown → / → unknown	hypothetical protein/Cold shock protein of CSP family
	RA	Scaffold_2	153542	G→T	G97* (GGA→TGA)	unknown →	Transcriptional regulator, LysR family
	RA	Scaffold_2	259141	G→T	T564N (ACT→AAT)	walK ←	Two‑component sensor kinase SA14‑24				WalK
	RA	Scaffold_2	260026	G→T	T269K (ACA→AAA)	walK ←	Two‑component sensor kinase SA14‑24				WalK
	MC	Scaffold_35	1	Δ254 bp		[unknown]	[unknown]
	MC	Scaffold_36	1	Δ233 bp		[unknown]	[unknown]
	MC	Scaffold_37	1	Δ157 bp	intergenic (–/–)	– / –	–/–
	MC	Scaffold_38	1	(C)77→-1	intergenic (–/–)	– / –	–/–
	MC	Scaffold_39	1	(A)77→-1	intergenic (–/–)	– / –	–/–
	MC JC	Scaffold_4	24222	Δ23 bp	coding (555‑577/2577 nt)	unknown →	DNA mismatch repair protein MutS
	RA	Scaffold_4	68964	C→A	Q17K (CAA→AAA)	ireP →	Protein serine/threonine phosphatase PrpC, regulation of stationary phase						Stp
	RA	Scaffold_7	28026	Δ1 bp	intergenic (+69/‑83)	unknown → / → unknown	RNA polymerase sigma factor RpoD/hypothetical protein
	RA	Scaffold_9	66869	+C	coding (321/4200 nt)	unknown ←	hypothetical protein

## Sheet: Replica plate
ATCC29212_L1_Amp
	RESISTANT
Reference genome: ATCC29212 assembly Illumina, SPADES, PROKKA					There is no good gene annotation and genes appeared as unkown										Color code
	RA: read alignment, MC: missing coverage, JC: new junction,				Original plate resistant with weak dependence, replica plate resistant but not dependent										Present before plate split
Passage	evidence	position	mutation	annotation	gene	description									Unique to original plate
29L1AmpP14*															Unique to replica plate
Amp MIC 1.5															Convergent in both O and N
Imi MIC 1.5															* first round of sequencing
29L1AmpP70*	RA	Scaffold_1	219749	C→A	G89* (GGA→TGA)	amiA←	N‑acetylmuramoyl‑L‑alanine amidase (EC 3.5.1.28)
Amp MIC 4	RA	Scaffold_1	354223	(T)7→6	coding (122/123 nt)	unknown ←	hypothetical protein								^ start showing dependency
Imi MIC 4	RA	Scaffold_10	91779	+AT	intergenic (‑1/+46)	unknown ← / ← unknown	tRNA‑Asp‑GTC/tRNA‑Met‑CAT								&dependent phenotype stable
	RA	Scaffold_2	153542	G→T	G97* (GGA→TGA)	unknown →	Transcriptional regulator, LysR family
	RA	Scaffold_2	259141	G→T	T564N (ACT→AAT)	walK ←	Two‑component sensor kinase SA14‑24				WalK
	RA	Scaffold_2	260026	G→T	T269K (ACA→AAA)	walK ←	Two‑component sensor kinase SA14‑24				WalK
	MC	Scaffold_35	1	Δ254 bp		[unknown]	[unknown]
	MC	Scaffold_36	1	Δ233 bp		[unknown]	[unknown]
	MC	Scaffold_37	1	Δ157 bp	intergenic (–/–)	– / –	–/–
	MC	Scaffold_38	1	(C)77→-1	intergenic (–/–)	– / –	–/–
	MC	Scaffold_39	1	(A)77→-1	intergenic (–/–)	– / –	–/–
	RA	Scaffold_4	68964	C→A	Q17K (CAA→AAA)	ireP→	Protein serine/threonine phosphatase PrpC, regulation of stationary phase						Stp
		Scaffold_4	70319	G → T	A220S (GCC→TCC)	ireK →	Serine/threonine protein kinase PrkC, regulator of stationary phase					0.424		only present in P70
		Scaffold_12		G→A	T71I (ACA→ ATA)		Cell envelope-associated transcriptional attenuator LytR-CpsA-Psr, subfamily F2 CDS					0.535		only present in P70
29L1AmpP95N	RA	Scaffold_1	219749	C→A	G89* (GGA→TGA)	amiA←	N‑acetylmuramoyl‑L‑alanine amidase (EC 3.5.1.28)
Amp MIC 12	RA	Scaffold_1	115771	T→C	E474E (GAA→GAG)	unknown ←	hypothetical protein
Imi MIC 16	RA	Scaffold_1	352286	G→A	A617V (GCT→GTT)	pbp4←	Penicillin‑binding protein 4
	RA	Scaffold_1	354223	(T)7→6	coding (122/123 nt)	unknown ←	hypothetical protein
	RA	Scaffold_10	91779	+AT	intergenic (‑1/+46)	unknown ← / ← unknown	tRNA‑Asp‑GTC/tRNA‑Met‑CAT
	RA	Scaffold_13	9210	C→T	P130L (CCG→CTG)	unknown →	3‑oxoacyl‑[acyl‑carrier‑protein] synthase, KASII (EC 2.3.1.179)
	RA	Scaffold_2	153542	G→T	G97* (GGA→TGA)	unknown →	Transcriptional regulator, LysR family
	RA	Scaffold_2	259141	G→T	T564N (ACT→AAT)	walK ←	Two‑component sensor kinase SA14‑24				WalK
	RA	Scaffold_2	260026	G→T	T269K (ACA→AAA)	walK ←	Two‑component sensor kinase SA14‑24				WalK
	RA	Scaffold_2	299852	G→A	A583T (GCC→ACC)	ponA →	Multimodular transpeptidase‑transglycosylase (EC 2.4.1.129) (EC 3.4.‑.‑) / Penicillin‑binding protein 1A/1B (PBP1)
	MC	Scaffold_35	1	Δ254 bp		[unknown]	[unknown]
	MC	Scaffold_36	1	Δ233 bp		[unknown]	[unknown]
	MC	Scaffold_37	1	Δ157 bp	intergenic (–/–)	– / –	–/–
	MC	Scaffold_38	1	(C)77→-1	intergenic (–/–)	– / –	–/–
	MC	Scaffold_39	1	(A)77→-1	intergenic (–/–)	– / –	–/–
	RA	Scaffold_4	68964	C→A	Q17K (CAA→AAA)	ireP→	Protein serine/threonine phosphatase PrpC, regulation of stationary phase						Stp
	RA	Scaffold_9	66869	+C	coding (321/4200 nt)	unknown ←	hypothetical protein
29L1AmpP122N	RA	Scaffold_1	219749	C→A	G89* (GGA→TGA)	amiA←	N‑acetylmuramoyl‑L‑alanine amidase (EC 3.5.1.28)
Amp MIC 4	RA	Scaffold_1	352286	G→A	A617V (GCT→GTT)	pbp4←	Penicillin‑binding protein 4
Imi MIC 8	RA	Scaffold_1	354223	(T)7→6	coding (122/123 nt)	unknown ←	hypothetical protein
	RA	Scaffold_1	550627	C→A	V209L (GTA→TTA)	unknown ←	Evolved beta‑D‑galactosidase, alpha subunit
	RA	Scaffold_10	91779	+AT	intergenic (‑1/+46)	unknown ← / ← unknown	tRNA‑Asp‑GTC/tRNA‑Met‑CAT
	RA	Scaffold_13	9210	C→T	P130L (CCG→CTG)	unknown →	3‑oxoacyl‑[acyl‑carrier‑protein] synthase, KASII (EC 2.3.1.179)
	RA	Scaffold_2	153542	G→T	G97* (GGA→TGA)	unknown →	Transcriptional regulator, LysR family
	RA	Scaffold_2	259141	G→T	T564N (ACT→AAT)	walK ←	Two‑component sensor kinase SA14‑24				WalK
	RA	Scaffold_2	260026	G→T	T269K (ACA→AAA)	walK ←	Two‑component sensor kinase SA14‑24				WalK
	RA	Scaffold_2	299852	G→A	A583T (GCC→ACC)	ponA →	Multimodular transpeptidase‑transglycosylase (EC 2.4.1.129) (EC 3.4.‑.‑) / Penicillin‑binding protein 1A/1B (PBP1)
	MC	Scaffold_35	1	Δ254 bp		[unknown]	[unknown]
	MC	Scaffold_36	1	Δ233 bp		[unknown]	[unknown]
	MC	Scaffold_38	1	(C)77→-1	intergenic (–/–)	– / –	–/–
	MC	Scaffold_39	1	(A)77→-1	intergenic (–/–)	– / –	–/–
	RA	Scaffold_4	68964	C→A	Q17K (CAA→AAA)	ireP →	Protein serine/threonine phosphatase PrpC, regulation of stationary phase						Stp
	RA	Scaffold_8	42826	Δ1 bp	coding (692/1878 nt)	unknown ←	Putative acyltransferase
	RA	Scaffold_7	28066	A→T	intergenic (+109/‑43)	unknown → / → unknown	RNA polymerase sigma factor RpoD/hypothetical protein						0.784
	RA	Scaffold_9	66869	+C	coding (321/4200 nt)	unknown ←	hypothetical protein
29L1AmpP142N	RA	Scaffold_1	219749	C→A	G89* (GGA→TGA)	amiA←	N‑acetylmuramoyl‑L‑alanine amidase (EC 3.5.1.28)
Amp MIC 4	RA	Scaffold_1	352286	G→A	A617V (GCT→GTT)	pbp4←	Penicillin‑binding protein 4
Imi MIC 12	RA	Scaffold_1	354223	(T)7→6	coding (122/123 nt)	unknown ←	hypothetical protein
	RA	Scaffold_1	550627	C→A	V209L (GTA→TTA)	unknown ←	Evolved beta‑D‑galactosidase, alpha subunit
	RA	Scaffold_10	91779	+AT	intergenic (‑1/+46)	unknown ← / ← unknown	tRNA‑Asp‑GTC/tRNA‑Met‑CAT
	RA	Scaffold_13	9210	C→T	P130L (CCG→CTG)	unknown →	3‑oxoacyl‑[acyl‑carrier‑protein] synthase, KASII (EC 2.3.1.179)
	RA	Scaffold_2	153542	G→T	G97* (GGA→TGA)	unknown →	Transcriptional regulator, LysR family
	RA	Scaffold_2	259141	G→T	T564N (ACT→AAT)	walK ←	Two‑component sensor kinase SA14‑24				WalK
	RA	Scaffold_2	260026	G→T	T269K (ACA→AAA)	walK ←	Two‑component sensor kinase SA14‑24				WalK
	RA	Scaffold_2	299852	G→A	A583T (GCC→ACC)	ponA →	Multimodular transpeptidase‑transglycosylase (EC 2.4.1.129) (EC 3.4.‑.‑) / Penicillin‑binding protein 1A/1B (PBP1)
	MC	Scaffold_35	1	Δ254 bp		[unknown]	[unknown]
	MC	Scaffold_36	1	Δ233 bp		[unknown]	[unknown]
	MC	Scaffold_37	1	Δ157 bp	intergenic (–/–)	– / –	–/–
	MC	Scaffold_38	1	(C)77→-1	intergenic (–/–)	– / –	–/–
	MC	Scaffold_39	1	(A)77→-1	intergenic (–/–)	– / –	–/–
	RA	Scaffold_4	68964	C→A	Q17K (CAA→AAA)	ireP →	Protein serine/threonine phosphatase PrpC, regulation of stationary phase						Stp
	RA	Scaffold_6	69565	A→G	Y241H (TAT→CAT)	unknown ←	Cell division protein FtsI [Peptidoglycan synthetase] (EC 2.4.1.129)
	RA	Scaffold_7	28066	A→T	intergenic (+109/‑43)	unknown → / → unknown	RNA polymerase sigma factor RpoD/hypothetical protein						1
	RA	Scaffold_8	42826	Δ1 bp	coding (692/1878 nt)	unknown ←	Putative acyltransferase
	RA	Scaffold_9	66869	+C	coding (321/4200 nt)	unknown ←	hypothetical protein
29L1AmpP200N	RA	Scaffold_1	115771	T→C	E474E (GAA→GAG)	unknown ←	hypothetical protein
Amp MIC 24	RA	Scaffold_1	219749	C→A	G89* (GGA→TGA)	amiA←	N‑acetylmuramoyl‑L‑alanine amidase (EC 3.5.1.28)
Imi MIC 24	RA	Scaffold_1	352286	G→A	A617V (GCT→GTT)	pbp4←	Penicillin‑binding protein 4
	RA	Scaffold_1	353030	G→A	A369V (GCC→GTC)	pbp4←	Penicillin‑binding protein 4
	RA	Scaffold_1	354223	(T)7→6	coding (122/123 nt)	unknown ←	hypothetical protein
	RA	Scaffold_1	550627	C→A	V209L (GTA→TTA)	unknown ←	Evolved beta‑D‑galactosidase, alpha subunit
	RA	Scaffold_10	91779	+AT	intergenic (‑1/+46)	unknown ← / ← unknown	tRNA‑Asp‑GTC/tRNA‑Met‑CAT
	RA	Scaffold_12	27329	+A	coding (263/1209 nt)	unknown ←	Cell envelope‑associated transcriptional attenuator LytR‑CpsA‑Psr, subfamily F2
	RA	Scaffold_13	1015	Δ1 bp	coding (668/1005 nt)	unknown →	Diglucosyl diacylglycerol synthase (1,2‑linking) (EC 2.4.1.208)
	RA	Scaffold_13	9210	C→T	P130L (CCG→CTG)	unknown →	3‑oxoacyl‑[acyl‑carrier‑protein] synthase, KASII (EC 2.3.1.179)
	RA	Scaffold_15	27908	C→T	W414* (TGG→TGA)	unknown ←	Uncharacterized membrane protein YfhO‑like
	RA	Scaffold_2	153542	G→T	G97* (GGA→TGA)	unknown →	Transcriptional regulator, LysR family
	RA	Scaffold_2	259141	G→T	T564N (ACT→AAT)	walK ←	Two‑component sensor kinase SA14‑24				WalK
	RA	Scaffold_2	260026	G→T	T269K (ACA→AAA)	walK ←	Two‑component sensor kinase SA14‑24				WalK
	RA	Scaffold_2	299852	G→A	A583T (GCC→ACC)	ponA →	Multimodular transpeptidase‑transglycosylase (EC 2.4.1.129) (EC 3.4.‑.‑) / Penicillin‑binding protein 1A/1B (PBP1)
	MC	Scaffold_35	1	Δ254 bp		[unknown]	[unknown]
	MC	Scaffold_36	1	Δ233 bp		[unknown]	[unknown]
	MC	Scaffold_37	1	Δ157 bp	intergenic (–/–)	– / –	–/–
	MC	Scaffold_38	1	(C)77→-1	intergenic (–/–)	– / –	–/–
	MC	Scaffold_39	1	(A)77→-1	intergenic (–/–)	– / –	–/–
	RA	Scaffold_4	68964	C→A	Q17K (CAA→AAA)	ireP →	Protein serine/threonine phosphatase PrpC, regulation of stationary phase						Stp
	RA	Scaffold_6	69565	A→G	Y241H (TAT→CAT)	unknown ←	Cell division protein FtsI [Peptidoglycan synthetase] (EC 2.4.1.129)
	RA	Scaffold_7	28066	A→T	intergenic (+109/‑43)	unknown → / → unknown	RNA polymerase sigma factor RpoD/hypothetical protein
	RA	Scaffold_8	42826	Δ1 bp	coding (692/1878 nt)	unknown ←	Putative acyltransferase
	RA	Scaffold_9	52715	G→A	A341T (GCC→ACC)	unknown →	putative membrane‑associated phospholipid phosphatase, PAP2 superfamily / Cell envelope‑associated transcriptional attenuator LytR‑CpsA‑Psr, subfamily F2
	RA	Scaffold_9	66869	+C	coding (321/4200 nt)	unknown ←	hypothetical protein

## Sheet: 29L1Imi Predicted mutations
ATCC29212_L1_Imi
Reference genome: ATCC29212 assembly Illumina, SPADES, PROKKA					There is no good gene annotation and genes appeared as unkown										Color code
	RA: read alignment, MC: missing coverage, JC: new junction,				Both plates (original and replica) developed resistance and dependence. In replica plate pheotype became stable sooner										Present before plate split
Passage	evidence	position	mutation	annotation	gene	description									Unique to original plate
29L1ImiP14*	No mutations identified							*Fisrt round of sequencing, analysis performed with Geneious							Unique to replica plate
AMP MIC 0.38								^ start showing dependency							Convergent in both O and R
IMI MIC 1.5								&dependent phenotype stable
29L1ImiP70*	RA	Scaffold_1	94823	C→T	A53T (GCA→ACA)	cdaA←	Diadenylate cyclase spyDAC; Bacterial checkpoint controller DisA with nucleotide‑binding domain
Amp MIC 4	RA	Scaffold_1	289373	G→A	Q200* (CAA→TAA)	pgpH←	Membrane protein containing HD superfamily hydrolase domain, YQFF ortholog							pgpH
Imi MIC 8	RA	Scaffold_1	292137	G→A	Q91* (CAA→TAA)	unknown ←	Zinc uptake regulation protein Zur
	RA	Scaffold_1	354181	G→A	intergenic (‑46/+41)	pbp4← / ← unknown	Penicillin‑binding protein 4/hypothetical protein
	RA	Scaffold_10	91779	+AT	intergenic (‑1/+46)	unknown ← / ← unknown	tRNA‑Asp‑GTC/tRNA‑Met‑CAT
	RA	Scaffold_11	91057	C→T	A26T (GCA→ACA)	unknown ←	Two‑component system sensor histidine kinase
	RA	Scaffold_12	27240	Δ1 bp	coding (352/1209 nt)	unknown ←	Cell envelope‑associated transcriptional attenuator LytR‑CpsA‑Psr, subfamily F2
	RA	Scaffold_2	252074	T→G	D50A (GAC→GCC)	ireB←	UPF0297 protein YrzL
	RA	Scaffold_2	260021	C→T	G271S (GGT→AGT)	walK←	Two‑component sensor kinase SA14‑24				WalK
	RA	Scaffold_3	34743	G→A	R558* (CGA→TGA)	unknown ←	membrane‑anchoring domain / Glycerophosphoryl diester phosphodiesterase (EC 3.1.4.46)
	MC	Scaffold_35	1	Δ254 bp		[unknown]	[unknown]
	MC	Scaffold_36	1	Δ233 bp		[unknown]	[unknown]
	MC	Scaffold_38	1	(C)77→-1	intergenic (–/–)	– / –	–/–
	MC	Scaffold_39	1	(A)77→-1	intergenic (–/–)	– / –	–/–
	RA	Scaffold_5	129113	(A)9→8	intergenic (‑187/+110)	unknown ← / ← unknown	Arginine deiminase (EC 3.5.3.6)/Arginine pathway regulatory protein ArgR, repressor of arg regulon
	RA	Scaffold_5	135791	G→T	intergenic (‑246/‑11)	unknown ← / → unknown	Transcriptional regulator pfoR/YheO‑like PAS domain
	MC JC	Scaffold_6	51605	Δ14 bp	coding (93‑106/369 nt)	unknown →	hypothetical protein
	RA	Scaffold_9	66869	+C	coding (321/4200 nt)	unknown ←	hypothetical protein
29L1ImiP70R^	RA	Scaffold_1	94823	C→T	A53T (GCA→ACA)	cdaA←	Diadenylate cyclase spyDAC; Bacterial checkpoint controller DisA with nucleotide‑binding domain
Amp MIC 8	RA	Scaffold_1	289373	G→A	Q200* (CAA→TAA)	pgpH←	Membrane protein containing HD superfamily hydrolase domain, YQFF ortholog							pgpH
IMI MIC 16	RA	Scaffold_1	292137	G→A	Q91* (CAA→TAA)	unknown ←	Zinc uptake regulation protein Zur
	RA	Scaffold_1	354181	G→A	intergenic (‑46/+41)	pbp4← / ← unknown	Penicillin‑binding protein 4/hypothetical protein
	RA	Scaffold_10	91779	+AT	intergenic (‑1/+46)	unknown ← / ← unknown	tRNA‑Asp‑GTC/tRNA‑Met‑CAT
	RA	Scaffold_11	91057	C→T	A26T (GCA→ACA)	unknown ←	Two‑component system sensor histidine kinase
	RA	Scaffold_12	27240	Δ1 bp	coding (352/1209 nt)	unknown ←	Cell envelope‑associated transcriptional attenuator LytR‑CpsA‑Psr, subfamily F2
	RA	Scaffold_2	252074	T→G	D50A (GAC→GCC)	ireB←	UPF0297 protein YrzL
	RA	Scaffold_2	260021	C→T	G271S (GGT→AGT)	walK←	Two‑component sensor kinase SA14‑24				walK
	RA	Scaffold_3	34743	G→A	R558* (CGA→TGA)	unknown ←	membrane‑anchoring domain / Glycerophosphoryl diester phosphodiesterase (EC 3.1.4.46)
	MC	Scaffold_35	1	Δ254 bp		[unknown]	[unknown]
	MC	Scaffold_36	1	Δ233 bp		[unknown]	[unknown]
	MC	Scaffold_38	1	(C)77→-1	intergenic (–/–)	– / –	–/–
	MC	Scaffold_39	1	(A)77→-1	intergenic (–/–)	– / –	–/–
	RA	Scaffold_5	129113	(A)9→8	intergenic (‑187/+110)	unknown ← / ← unknown	Arginine deiminase (EC 3.5.3.6)/Arginine pathway regulatory protein ArgR, repressor of arg regulon
	RA	Scaffold_5	135791	G→T	intergenic (‑246/‑11)	unknown ← / → unknown	Transcriptional regulator pfoR/YheO‑like PAS domain
	MC JC	Scaffold_6	51605	Δ14 bp	coding (93‑106/369 nt)	unknown →	hypothetical protein
	RA	Scaffold_9	66869	+C	coding (321/4200 nt)	unknown ←	hypothetical protein
29L1ImiP95^	RA	Scaffold_1	94823	C→T	A53T (GCA→ACA)	cdaA←	Diadenylate cyclase spyDAC; Bacterial checkpoint controller DisA with nucleotide‑binding domain
Amp MIC 16	RA	Scaffold_1	219461	G→A	Q185* (CAA→TAA)	amiA←	N‑acetylmuramoyl‑L‑alanine amidase (EC 3.5.1.28)
Imi MIC >32	RA	Scaffold_1	289373	G→A	Q200* (CAA→TAA)	pgpH←	Membrane protein containing HD superfamily hydrolase domain, YQFF ortholog							pgpH
	RA	Scaffold_1	292137	G→A	Q91* (CAA→TAA)	unknown ←	Zinc uptake regulation protein Zur
	RA	Scaffold_1	354181	G→A	intergenic (‑46/+41)	pbp4← / ← unknown	Penicillin‑binding protein 4/hypothetical protein
	RA	Scaffold_10	91779	+AT	intergenic (‑1/+46)	unknown ← / ← unknown	tRNA‑Asp‑GTC/tRNA‑Met‑CAT
	RA	Scaffold_11	91057	C→T	A26T (GCA→ACA)	unknown ←	Two‑component system sensor histidine kinase
	RA	Scaffold_12	27240	Δ1 bp	coding (352/1209 nt)	unknown ←	Cell envelope‑associated transcriptional attenuator LytR‑CpsA‑Psr, subfamily F2
	RA	Scaffold_2	252074	T→G	D50A (GAC→GCC)	ireB←	UPF0297 protein YrzL
	RA	Scaffold_2	260021	C→T	G271S (GGT→AGT)	walK←	Two‑component sensor kinase SA14‑24				walK
	RA	Scaffold_2	299852	G→A	A583T (GCC→ACC)	ponA→	Multimodular transpeptidase‑transglycosylase (EC 2.4.1.129) (EC 3.4.‑.‑) / Penicillin‑binding protein 1A/1B (PBP1)
	RA	Scaffold_3	34743	G→A	R558* (CGA→TGA)	unknown ←	membrane‑anchoring domain / Glycerophosphoryl diester phosphodiesterase (EC 3.1.4.46)
	MC	Scaffold_35	1	Δ254 bp		[unknown]	[unknown]
	MC	Scaffold_36	1	Δ233 bp		[unknown]	[unknown]
	MC	Scaffold_38	1	(C)77→-1	intergenic (–/–)	– / –	–/–
	MC	Scaffold_39	1	(A)77→-1	intergenic (–/–)	– / –	–/–
	RA	Scaffold_5	129113	(A)9→8	intergenic (‑187/+110)	unknown ← / ← unknown	Arginine deiminase (EC 3.5.3.6)/Arginine pathway regulatory protein ArgR, repressor of arg regulon
	RA	Scaffold_5	135791	G→T	intergenic (‑246/‑11)	unknown ← / → unknown	Transcriptional regulator pfoR/YheO‑like PAS domain
	MC JC	Scaffold_6	51605	Δ14 bp	coding (93‑106/369 nt)	unknown →	hypothetical protein
	RA	Scaffold_9	66869	+C	coding (321/4200 nt)	unknown ←	hypothetical protein
29L1ImiP95R&	RA	Scaffold_1	94823	C→T	A53T (GCA→ACA)	cdaA←	Diadenylate cyclase spyDAC; Bacterial checkpoint controller DisA with nucleotide‑binding domain
Amp MIC 24	RA	Scaffold_1	289373	G→A	Q200* (CAA→TAA)	pgpH←	Membrane protein containing HD superfamily hydrolase domain, YQFF ortholog							pgpH
Imi MIC 48	RA	Scaffold_1	292137	G→A	Q91* (CAA→TAA)	unknown ←	Zinc uptake regulation protein Zur
	RA	Scaffold_1	354181	G→A	intergenic (‑46/+41)	pbp4← / ← unknown	Penicillin‑binding protein 4/hypothetical protein
	RA	Scaffold_10	91779	+AT	intergenic (‑1/+46)	unknown ← / ← unknown	tRNA‑Asp‑GTC/tRNA‑Met‑CAT
	RA	Scaffold_11	91057	C→T	A26T (GCA→ACA)	unknown ←	Two‑component system sensor histidine kinase
	RA	Scaffold_12	27240	Δ1 bp	coding (352/1209 nt)	unknown ←	Cell envelope‑associated transcriptional attenuator LytR‑CpsA‑Psr, subfamily F2
	RA	Scaffold_18	8205	T→C	intergenic (‑111/‑45)	unknown ← / → unknown	Sialic acid utilization regulator, RpiR family/N‑acetylmannosamine‑6‑phosphate 2‑epimerase (EC 5.1.3.9)
	JC	Scaffold_2	201422	Δ69 bp	coding (173‑241/672 nt)	unknown ←	hypothetical protein
	RA	Scaffold_2	252074	T→G	D50A (GAC→GCC)	ireB←	UPF0297 protein YrzL
	RA	Scaffold_2	260021	C→T	G271S (GGT→AGT)	walK←	Two‑component sensor kinase SA14‑24				walK
	RA	Scaffold_2	299852	G→A	A583T (GCC→ACC)	ponA→	Multimodular transpeptidase‑transglycosylase (EC 2.4.1.129) (EC 3.4.‑.‑) / Penicillin‑binding protein 1A/1B (PBP1)
	RA	Scaffold_3	34743	G→A	R558* (CGA→TGA)	unknown ←	membrane‑anchoring domain / Glycerophosphoryl diester phosphodiesterase (EC 3.1.4.46)
	MC	Scaffold_35	1	Δ254 bp		[unknown]	[unknown]
	MC	Scaffold_36	1	Δ233 bp		[unknown]	[unknown]
	MC	Scaffold_37	1	Δ157 bp	intergenic (–/–)	– / –	–/–
	MC	Scaffold_38	1	(C)77→-1	intergenic (–/–)	– / –	–/–
	MC	Scaffold_39	1	(A)77→-1	intergenic (–/–)	– / –	–/–
	JC	Scaffold_5	46341	Δ12 bp	coding (295‑306/348 nt)	unknown ←	LSU ribosomal protein L22p (L17e)
	RA	Scaffold_5	129113	(A)9→8	intergenic (‑187/+110)	unknown ← / ← unknown	Arginine deiminase (EC 3.5.3.6)/Arginine pathway regulatory protein ArgR, repressor of arg regulon
	RA	Scaffold_5	135791	G→T	intergenic (‑246/‑11)	unknown ← / → unknown	Transcriptional regulator pfoR/YheO‑like PAS domain
	MC JC	Scaffold_6	51605	Δ14 bp	coding (93‑106/369 nt)	unknown →	hypothetical protein
	RA	Scaffold_9	66869	+C	coding (321/4200 nt)	unknown ←	hypothetical protein
29L1ImiP122*	RA	Scaffold_1	94823	C→T	A53T (GCA→ACA)	cdaA←	Diadenylate cyclase spyDAC; Bacterial checkpoint controller DisA with nucleotide‑binding domain
Amp MIC >256	RA	Scaffold_1	219461	G→A	Q185* (CAA→TAA)	amiA←	N‑acetylmuramoyl‑L‑alanine amidase (EC 3.5.1.28)
Imi MIC >256	RA	Scaffold_1	289373	G→A	Q200* (CAA→TAA)	pgpH←	Membrane protein containing HD superfamily hydrolase domain, YQFF ortholog							pgpH
	RA	Scaffold_1	292137	G→A	Q91* (CAA→TAA)	unknown ←	Zinc uptake regulation protein Zur
	RA	Scaffold_1	353030	G→A	A369V (GCC→GTC)	pbp4←	Penicillin‑binding protein 4/hypothetical protein
	RA	Scaffold_1	354181	G→A	intergenic (‑46/+41)	pbp4← / ← unknown	Penicillin‑binding protein 4/hypothetical protein
	RA	Scaffold_1	354223	(T)7→6	coding (122/123 nt)	unknown ←	hypothetical protein
	RA	Scaffold_1	516330	T→G	Q65P (CAA→CCA)	unknown ←	Regulatory protein Spx
	RA	Scaffold_10	91779	+AT	intergenic (‑1/+46)	unknown ← / ← unknown	tRNA‑Asp‑GTC/tRNA‑Met‑CAT
	RA	Scaffold_11	91057	C→T	A26T (GCA→ACA)	unknown ←	Two‑component system sensor histidine kinase
	RA	Scaffold_12	27240	Δ1 bp	coding (352/1209 nt)	unknown ←	Cell envelope‑associated transcriptional attenuator LytR‑CpsA‑Psr, subfamily F2
	RA	Scaffold_2	252074	T→G	D50A (GAC→GCC)	ireB←	UPF0297 protein YrzL
	RA	Scaffold_2	260021	C→T	G271S (GGT→AGT)	walK←	Two‑component sensor kinase SA14‑24				walK
	RA	Scaffold_2	299852	G→A	A583T (GCC→ACC)	ponA→	Multimodular transpeptidase‑transglycosylase (EC 2.4.1.129) (EC 3.4.‑.‑) / Penicillin‑binding protein 1A/1B (PBP1)
	RA	Scaffold_3	34743	G→A	R558* (CGA→TGA)	unknown ←	membrane‑anchoring domain / Glycerophosphoryl diester phosphodiesterase (EC 3.1.4.46)
	MC	Scaffold_35	1	Δ254 bp		[unknown]	[unknown]
	MC	Scaffold_36	1	Δ233 bp		[unknown]	[unknown]
	MC	Scaffold_37	1	Δ157 bp	intergenic (–/–)	– / –	–/–
	MC	Scaffold_38	1	(C)77→-1	intergenic (–/–)	– / –	–/–
	MC	Scaffold_39	1	(A)77→-1	intergenic (–/–)	– / –	–/–
	RA	Scaffold_5	129113	(A)9→8	intergenic (‑187/+110)	unknown ← / ← unknown	Arginine deiminase (EC 3.5.3.6)/Arginine pathway regulatory protein ArgR, repressor of arg regulon
	RA	Scaffold_5	135791	G→T	intergenic (‑246/‑11)	unknown ← / → unknown	Transcriptional regulator pfoR/YheO‑like PAS domain
	MC JC	Scaffold_6	51605	Δ14 bp	coding (93‑106/369 nt)	unknown →	hypothetical protein
	RA	Scaffold_9	52277	T→C	S195P (TCA→CCA)	unknown →	putative membrane‑associated phospholipid phosphatase, PAP2 superfamily / Cell envelope‑associated transcriptional attenuator LytR‑CpsA‑Psr, subfamily F2
	RA	Scaffold_9	66869	+C	coding (321/4200 nt)	unknown ←	hypothetical protein
	RA	Scaffold_9	70848	C→T	intergenic (‑60/‑217)	unknown ← / → unknown	Putative pheromone precursor lipoprotein/NADH dehydrogenase (EC 1.6.99.3) in cluster with putative pheromone precursor
29L1ImiP122R	RA	Scaffold_1	94823	C→T	A53T (GCA→ACA)	cdaA←	Diadenylate cyclase spyDAC; Bacterial checkpoint controller DisA with nucleotide‑binding domain
Amp MIC 32	RA	Scaffold_1	289373	G→A	Q200* (CAA→TAA)	pgpH←	Membrane protein containing HD superfamily hydrolase domain, YQFF ortholog							pgpH
Imi MIC 32	RA	Scaffold_1	292137	G→A	Q91* (CAA→TAA)	unknown ←	Zinc uptake regulation protein Zur
	RA	Scaffold_1	353030	G→A	A369V (GCC→GTC)	pbp4←	Penicillin‑binding protein 4/hypothetical protein
	RA	Scaffold_1	354181	G→A	intergenic (‑46/+41)	pbp4← / ← unknown	Penicillin‑binding protein 4/hypothetical protein
	RA	Scaffold_1	481976	5 bp→5 bp	intergenic (+124/+156)	unknown → / ← unknown	Betaine ABC transporter, permease protein BusAB.1 / Betaine ABC transporter, substrate‑binding protein BusAB.2/hypothetical protein
	RA	Scaffold_10	91779	+AT	intergenic (‑1/+46)	unknown ← / ← unknown	tRNA‑Asp‑GTC/tRNA‑Met‑CAT
	RA	Scaffold_11	91057	C→T	A26T (GCA→ACA)	unknown ←	Two‑component system sensor histidine kinase
	RA	Scaffold_12	27240	Δ1 bp	coding (352/1209 nt)	unknown ←	Cell envelope‑associated transcriptional attenuator LytR‑CpsA‑Psr, subfamily F2
	RA	Scaffold_2	252074	T→G	D50A (GAC→GCC)	ireB←	UPF0297 protein YrzL
	RA	Scaffold_2	260021	C→T	G271S (GGT→AGT)	walK←	Two‑component sensor kinase SA14‑24				walK
	RA	Scaffold_3	34743	G→A	R558* (CGA→TGA)	unknown ←	membrane‑anchoring domain / Glycerophosphoryl diester phosphodiesterase (EC 3.1.4.46)
	MC	Scaffold_35	1	Δ254 bp		[unknown]	[unknown]
	MC	Scaffold_36	1	Δ233 bp		[unknown]	[unknown]
	MC	Scaffold_37	1	Δ157 bp	intergenic (–/–)	– / –	–/–
	MC	Scaffold_38	1	(C)77→-1	intergenic (–/–)	– / –	–/–
	MC	Scaffold_39	1	(A)77→-1	intergenic (–/–)	– / –	–/–
	RA	Scaffold_5	129113	(A)9→8	intergenic (‑187/+110)	unknown ← / ← unknown	Arginine deiminase (EC 3.5.3.6)/Arginine pathway regulatory protein ArgR, repressor of arg regulon
	RA	Scaffold_5	135791	G→T	intergenic (‑246/‑11)	unknown ← / → unknown	Transcriptional regulator pfoR/YheO‑like PAS domain
	MC JC	Scaffold_6	51605	Δ14 bp	coding (93‑106/369 nt)	unknown →	hypothetical protein
	RA	Scaffold_9	66869	+C	coding (321/4200 nt)	unknown ←	hypothetical protein
	RA	Scaffold_2	299852	G→A	A583T (GCC→ACC)	ponA→	Multimodular transpeptidase‑transglycosylase (EC 2.4.1.129) (EC 3.4.‑.‑) / Penicillin‑binding protein 1A/1B (PBP1)									This mutation is lost apparently from this passage onwards
29L1ImiP174&	RA	Scaffold_1	28371	G→T	P293T (CCA→ACA)	unknown ←	Guanosine‑3',5'‑bis(diphosphate) 3'‑pyrophosphohydrolase (EC 3.1.7.2) / GTP pyrophosphokinase (EC 2.7.6.5), (p)ppGpp synthetase II
Amp MIC >256	RA	Scaffold_1	94823	C→T	A53T (GCA→ACA)	cdaA←	Diadenylate cyclase spyDAC; Bacterial checkpoint controller DisA with nucleotide‑binding domain
Imi MIC >256	RA	Scaffold_1	105744	(A)8→7	coding (448/1305 nt)	unknown ←	hypothetical protein
	RA	Scaffold_1	219461	G→A	Q185* (CAA→TAA)	amiA←	N‑acetylmuramoyl‑L‑alanine amidase (EC 3.5.1.28)
	RA	Scaffold_1	289373	G→A	Q200* (CAA→TAA)	pgpH←	Membrane protein containing HD superfamily hydrolase domain, YQFF ortholog							pgpH
	RA	Scaffold_1	292137	G→A	Q91* (CAA→TAA)	unknown ←	Zinc uptake regulation protein Zur
	RA	Scaffold_1	353030	G→A	A369V (GCC→GTC)	pbp4←	Penicillin‑binding protein 4/hypothetical protein
	RA	Scaffold_1	354181	G→A	intergenic (‑46/+41)	pbp4← / ← unknown	Penicillin‑binding protein 4/hypothetical protein
	RA	Scaffold_1	354223	(T)7→6	coding (122/123 nt)	unknown ←	hypothetical protein
	RA	Scaffold_1	516330	T→G	Q65P (CAA→CCA)	unknown ←	Regulatory protein Spx
	RA	Scaffold_10	91779	+AT	intergenic (‑1/+46)	unknown ← / ← unknown	tRNA‑Asp‑GTC/tRNA‑Met‑CAT
	RA	Scaffold_11	91057	C→T	A26T (GCA→ACA)	unknown ←	Two‑component system sensor histidine kinase
	RA	Scaffold_12	27240	Δ1 bp	coding (352/1209 nt)	unknown ←	Cell envelope‑associated transcriptional attenuator LytR‑CpsA‑Psr, subfamily F2
	RA	Scaffold_2	252074	T→G	D50A (GAC→GCC)	ireB←	UPF0297 protein YrzL
	RA	Scaffold_2	260021	C→T	G271S (GGT→AGT)	walK←	Two‑component sensor kinase SA14‑24				walK
	RA	Scaffold_2	299852	G→A	A583T (GCC→ACC)	ponA→	Multimodular transpeptidase‑transglycosylase (EC 2.4.1.129) (EC 3.4.‑.‑) / Penicillin‑binding protein 1A/1B (PBP1)
	RA	Scaffold_3	34743	G→A	R558* (CGA→TGA)	unknown ←	membrane‑anchoring domain / Glycerophosphoryl diester phosphodiesterase (EC 3.1.4.46)
	MC	Scaffold_35	1	Δ254 bp		[unknown]	[unknown]
	MC	Scaffold_36	1	Δ233 bp		[unknown]	[unknown]
	MC	Scaffold_37	1	Δ157 bp	intergenic (–/–)	– / –	–/–
	MC	Scaffold_38	1	(C)77→-1	intergenic (–/–)	– / –	–/–
	MC	Scaffold_39	1	(A)77→-1	intergenic (–/–)	– / –	–/–
	RA	Scaffold_5	129113	(A)9→8	intergenic (‑187/+110)	unknown ← / ← unknown	Arginine deiminase (EC 3.5.3.6)/Arginine pathway regulatory protein ArgR, repressor of arg regulon
	RA	Scaffold_5	135791	G→T	intergenic (‑246/‑11)	unknown ← / → unknown	Transcriptional regulator pfoR/YheO‑like PAS domain
	MC JC	Scaffold_6	51605	Δ14 bp	coding (93‑106/369 nt)	unknown →	hypothetical protein
	RA	Scaffold_9	52277	T→C	S195P (TCA→CCA)	unknown →	putative membrane‑associated phospholipid phosphatase, PAP2 superfamily / Cell envelope‑associated transcriptional attenuator LytR‑CpsA‑Psr, subfamily F2
	RA	Scaffold_9	66869	+C	coding (321/4200 nt)	unknown ←	hypothetical protein
	RA	Scaffold_9	70848	C→T	intergenic (‑60/‑217)	unknown ← / → unknown	Putative pheromone precursor lipoprotein/NADH dehydrogenase (EC 1.6.99.3) in cluster with putative pheromone precursor
29L1ImiP174R	RA	Scaffold_1	94823	C→T	A53T (GCA→ACA)	cdaA←	Diadenylate cyclase spyDAC; Bacterial checkpoint controller DisA with nucleotide‑binding domain
Amp MIC 32	RA	Scaffold_1	132859	(A)7→6	intergenic (‑25/+68)	unknown ← / ← unknown	dTDP‑4‑dehydrorhamnose reductase (EC 1.1.1.133)/dTDP‑glucose 4,6‑dehydratase (EC 4.2.1.46)
Imi MIC 48	RA	Scaffold_1	132862	+G	intergenic (‑28/+65)	unknown ← / ← unknown	dTDP‑4‑dehydrorhamnose reductase (EC 1.1.1.133)/dTDP‑glucose 4,6‑dehydratase (EC 4.2.1.46)
	RA	Scaffold_1	132864	G→T	intergenic (‑30/+63)	unknown ← / ← unknown	dTDP‑4‑dehydrorhamnose reductase (EC 1.1.1.133)/dTDP‑glucose 4,6‑dehydratase (EC 4.2.1.46)
	MC JC	Scaffold_1	219822	Δ10 bp	coding (183‑192/642 nt)	amiA←	N‑acetylmuramoyl‑L‑alanine amidase (EC 3.5.1.28)
	RA	Scaffold_1	289373	G→A	Q200* (CAA→TAA)	pgpH←	Membrane protein containing HD superfamily hydrolase domain, YQFF ortholog							pgpH
	RA	Scaffold_1	292137	G→A	Q91* (CAA→TAA)	unknown ←	Zinc uptake regulation protein Zur
	RA	Scaffold_1	352835	C→T	G434D (GGT→GAT)	pbp4←	Penicillin‑binding protein 4/hypothetical protein
	RA	Scaffold_1	353030	G→A	A369V (GCC→GTC)	pbp4←	Penicillin‑binding protein 4/hypothetical protein
	RA	Scaffold_1	354181	G→A	intergenic (‑46/+41)	pbp4← / ← unknown	Penicillin‑binding protein 4/hypothetical protein
	RA	Scaffold_1	481976	5 bp→5 bp	intergenic (+124/+156)	unknown → / ← unknown	Betaine ABC transporter, permease protein BusAB.1 / Betaine ABC transporter, substrate‑binding protein BusAB.2/hypothetical protein
	RA	Scaffold_10	91779	+AT	intergenic (‑1/+46)	unknown ← / ← unknown	tRNA‑Asp‑GTC/tRNA‑Met‑CAT
	RA	Scaffold_11	91057	C→T	A26T (GCA→ACA)	unknown ←	Two‑component system sensor histidine kinase
	RA	Scaffold_12	27240	Δ1 bp	coding (352/1209 nt)	unknown ←	Cell envelope‑associated transcriptional attenuator LytR‑CpsA‑Psr, subfamily F2
	RA	Scaffold_13	1044	G→A	A233T (GCC→ACC)	unknown →	Diglucosyl diacylglycerol synthase (1,2‑linking) (EC 2.4.1.208)
	RA	Scaffold_13	1198	G→T	G284V (GGT→GTT)	unknown →	Diglucosyl diacylglycerol synthase (1,2‑linking) (EC 2.4.1.208)
	RA	Scaffold_2	252074	T→G	D50A (GAC→GCC)	ireB←	UPF0297 protein YrzL
	RA	Scaffold_2	260021	C→T	G271S (GGT→AGT)	walK←	Two‑component sensor kinase SA14‑24				walK
	RA	Scaffold_3	34743	G→A	R558* (CGA→TGA)	unknown ←	membrane‑anchoring domain / Glycerophosphoryl diester phosphodiesterase (EC 3.1.4.46)
	MC	Scaffold_35	1	Δ254 bp		[unknown]	[unknown]
	MC	Scaffold_36	1	Δ233 bp		[unknown]	[unknown]
	MC	Scaffold_37	1	Δ157 bp	intergenic (–/–)	– / –	–/–
	MC	Scaffold_38	1	(C)77→-1	intergenic (–/–)	– / –	–/–
	MC	Scaffold_39	1	(A)77→-1	intergenic (–/–)	– / –	–/–
	RA	Scaffold_5	129113	(A)9→8	intergenic (‑187/+110)	unknown ← / ← unknown	Arginine deiminase (EC 3.5.3.6)/Arginine pathway regulatory protein ArgR, repressor of arg regulon
	RA	Scaffold_5	135791	G→T	intergenic (‑246/‑11)	unknown ← / → unknown	Transcriptional regulator pfoR/YheO‑like PAS domain
	MC JC	Scaffold_6	51605	Δ14 bp	coding (93‑106/369 nt)	unknown →	hypothetical protein
	RA	Scaffold_9	52842	T→G	V383G (GTC→GGC)	unknown →	putative membrane‑associated phospholipid phosphatase, PAP2 superfamily / Cell envelope‑associated transcriptional attenuator LytR‑CpsA‑Psr, subfamily F2
	RA	Scaffold_9	66869	+C	coding (321/4200 nt)	unknown ←	hypothetical protein
29L1ImiP200	RA	Scaffold_1	28371	G→T	P293T (CCA→ACA)	unknown ←	Guanosine‑3',5'‑bis(diphosphate) 3'‑pyrophosphohydrolase (EC 3.1.7.2) / GTP pyrophosphokinase (EC 2.7.6.5), (p)ppGpp synthetase II
Amp MIC >256	RA	Scaffold_1	94823	C→T	A53T (GCA→ACA)	cdaA←	Diadenylate cyclase spyDAC; Bacterial checkpoint controller DisA with nucleotide‑binding domain
Imi MIC 32	RA	Scaffold_1	105545	C→A	W216L (TGG→TTG)	unknown ←	hypothetical protein
	RA	Scaffold_1	219461	G→A	Q185* (CAA→TAA)	amiA←	N‑acetylmuramoyl‑L‑alanine amidase (EC 3.5.1.28)
	RA	Scaffold_1	289373	G→A	Q200* (CAA→TAA)	pgpH←	Membrane protein containing HD superfamily hydrolase domain, YQFF ortholog							pgpH
	RA	Scaffold_1	292137	G→A	Q91* (CAA→TAA)	unknown ←	Zinc uptake regulation protein Zur
	RA	Scaffold_1	352182	T→A	M652L (ATG→TTG)	pbp4←	Penicillin‑binding protein 4/hypothetical protein
	RA	Scaffold_1	353030	G→A	A369V (GCC→GTC)	pbp4←	Penicillin‑binding protein 4/hypothetical protein
	RA	Scaffold_1	354181	G→A	intergenic (‑46/+41)	pbp4← / ← unknown	Penicillin‑binding protein 4/hypothetical protein
	RA	Scaffold_1	354223	(T)7→6	coding (122/123 nt)	unknown ←	hypothetical protein
	RA	Scaffold_1	516330	T→G	Q65P (CAA→CCA)	unknown ←	Regulatory protein Spx
	RA	Scaffold_10	91779	+AT	intergenic (‑1/+46)	unknown ← / ← unknown	tRNA‑Asp‑GTC/tRNA‑Met‑CAT
	RA	Scaffold_11	91057	C→T	A26T (GCA→ACA)	unknown ←	Two‑component system sensor histidine kinase
	RA	Scaffold_12	27240	Δ1 bp	coding (352/1209 nt)	unknown ←	Cell envelope‑associated transcriptional attenuator LytR‑CpsA‑Psr, subfamily F2
	RA	Scaffold_2	252074	T→G	D50A (GAC→GCC)	ireB←	UPF0297 protein YrzL
	RA	Scaffold_2	260021	C→T	G271S (GGT→AGT)	walK←	Two‑component sensor kinase SA14‑24				walK
	RA	Scaffold_2	299852	G→A	A583T (GCC→ACC)	ponA→	Multimodular transpeptidase‑transglycosylase (EC 2.4.1.129) (EC 3.4.‑.‑) / Penicillin‑binding protein 1A/1B (PBP1)
	RA	Scaffold_3	34743	G→A	R558* (CGA→TGA)	unknown ←	membrane‑anchoring domain / Glycerophosphoryl diester phosphodiesterase (EC 3.1.4.46)
	MC	Scaffold_35	1	Δ254 bp		[unknown]	[unknown]
	MC	Scaffold_36	1	Δ233 bp		[unknown]	[unknown]
	MC	Scaffold_38	1	(C)77→-1	intergenic (–/–)	– / –	–/–
	MC	Scaffold_39	1	(A)77→-1	intergenic (–/–)	– / –	–/–
	RA	Scaffold_5	129113	(A)9→8	intergenic (‑187/+110)	unknown ← / ← unknown	Arginine deiminase (EC 3.5.3.6)/Arginine pathway regulatory protein ArgR, repressor of arg regulon
	RA	Scaffold_5	135791	G→T	intergenic (‑246/‑11)	unknown ← / → unknown	Transcriptional regulator pfoR/YheO‑like PAS domain
	MC JC	Scaffold_6	51605	Δ14 bp	coding (93‑106/369 nt)	unknown →	hypothetical protein
	RA	Scaffold_9	52277	T→C	S195P (TCA→CCA)	unknown →	putative membrane‑associated phospholipid phosphatase, PAP2 superfamily / Cell envelope‑associated transcriptional attenuator LytR‑CpsA‑Psr, subfamily F2
	RA	Scaffold_9	66869	+C	coding (321/4200 nt)	unknown ←	hypothetical protein
	RA	Scaffold_9	70848	C→T	intergenic (‑60/‑217)	unknown ← / → unknown	Putative pheromone precursor lipoprotein/NADH dehydrogenase (EC 1.6.99.3) in cluster with putative pheromone precursor
29L1ImiP200R	RA	Scaffold_1	94823	C→T	A53T (GCA→ACA)	cdaA←	Diadenylate cyclase spyDAC; Bacterial checkpoint controller DisA with nucleotide‑binding domain
AMP MIC NA	RA	Scaffold_1	132862	+G	intergenic (‑28/+65)	unknown ← / ← unknown	dTDP‑4‑dehydrorhamnose reductase (EC 1.1.1.133)/dTDP‑glucose 4,6‑dehydratase (EC 4.2.1.46)
Imi MIC >256	RA	Scaffold_1	132864	G→T	intergenic (‑30/+63)	unknown ← / ← unknown	dTDP‑4‑dehydrorhamnose reductase (EC 1.1.1.133)/dTDP‑glucose 4,6‑dehydratase (EC 4.2.1.46)
	MC JC	Scaffold_1	219822	Δ10 bp	coding (183‑192/642 nt)	amiA←	N‑acetylmuramoyl‑L‑alanine amidase (EC 3.5.1.28)
	RA	Scaffold_1	289373	G→A	Q200* (CAA→TAA)	pgpH←	Membrane protein containing HD superfamily hydrolase domain, YQFF ortholog							pgpH
	RA	Scaffold_1	292137	G→A	Q91* (CAA→TAA)	unknown ←	Zinc uptake regulation protein Zur
	RA	Scaffold_1	352835	C→T	G434D (GGT→GAT)	pbp4←	Penicillin‑binding protein 4/hypothetical protein
	RA	Scaffold_1	353030	G→A	A369V (GCC→GTC)	pbp4←	Penicillin‑binding protein 4/hypothetical protein
	RA	Scaffold_1	354181	G→A	intergenic (‑46/+41)	pbp4← / ← unknown	Penicillin‑binding protein 4/hypothetical protein
	RA	Scaffold_1	481976	5 bp→5 bp	intergenic (+124/+156)	unknown → / ← unknown	Betaine ABC transporter, permease protein BusAB.1 / Betaine ABC transporter, substrate‑binding protein BusAB.2/hypothetical protein
	RA	Scaffold_10	91779	+AT	intergenic (‑1/+46)	unknown ← / ← unknown	tRNA‑Asp‑GTC/tRNA‑Met‑CAT
	RA	Scaffold_11	91057	C→T	A26T (GCA→ACA)	unknown ←	Two‑component system sensor histidine kinase
	RA	Scaffold_12	27240	Δ1 bp	coding (352/1209 nt)	unknown ←	Cell envelope‑associated transcriptional attenuator LytR‑CpsA‑Psr, subfamily F2
	RA	Scaffold_13	1198	G→T	G284V (GGT→GTT)	unknown →	Diglucosyl diacylglycerol synthase (1,2‑linking) (EC 2.4.1.208)
	RA	Scaffold_2	252074	T→G	D50A (GAC→GCC)	ireB←	UPF0297 protein YrzL
	RA	Scaffold_2	260021	C→T	G271S (GGT→AGT)	walK←	Two‑component sensor kinase SA14‑24				walK
	RA	Scaffold_3	34743	G→A	R558* (CGA→TGA)	unknown ←	membrane‑anchoring domain / Glycerophosphoryl diester phosphodiesterase (EC 3.1.4.46)
	MC	Scaffold_35	1	Δ254 bp		[unknown]	[unknown]
	MC	Scaffold_36	1	Δ233 bp		[unknown]	[unknown]
	MC	Scaffold_37	1	Δ157 bp	intergenic (–/–)	– / –	–/–
	MC	Scaffold_38	1	(C)77→-1	intergenic (–/–)	– / –	–/–
	MC	Scaffold_39	1	(A)77→-1	intergenic (–/–)	– / –	–/–
	RA	Scaffold_5	129113	(A)9→8	intergenic (‑187/+110)	unknown ← / ← unknown	Arginine deiminase (EC 3.5.3.6)/Arginine pathway regulatory protein ArgR, repressor of arg regulon
	RA	Scaffold_5	135791	G→T	intergenic (‑246/‑11)	unknown ← / → unknown	Transcriptional regulator pfoR/YheO‑like PAS domain
	MC JC	Scaffold_6	51605	Δ14 bp	coding (93‑106/369 nt)	unknown →	hypothetical protein
	RA	Scaffold_9	52842	T→G	V383G (GTC→GGC)	unknown →	putative membrane‑associated phospholipid phosphatase, PAP2 superfamily / Cell envelope‑associated transcriptional attenuator LytR‑CpsA‑Psr, subfamily F2
	RA	Scaffold_9	66869	+C	coding (321/4200 nt)	unknown ←	hypothetical protein
			29L1ImiP200 total number of accumulated mutations: 28
			29L1ImiP200NRtotal number of accumulated mutations: 27

## Sheet: Replica plate (2)
	ATCC29212_L1_Imi
Reference genome: ATCC29212 assembly Illumina, SPADES, PROKKA					There is no good gene annotation and genes appeared as unkown										Color code
	RA: read alignment, MC: missing coverage, JC: new junction,				Both plates (original and replica) developed resistance and later dependence. In replica plate dependent pheotype became stable sooner										Present before plate split
Passage	evidence	position	mutation	annotation	gene	description									Unique to original plate
29L1ImiP14*	No mutations identified							*Fisrt round of sequencing, analysis performed with Geneious							Unique to replica plate
AMP MIC 0.38								^ start showing dependency							Convergent in both O and R
IMI MIC 1.5								&dependent phenotype stable
29L1ImiP70R^	RA	Scaffold_1	94823	C→T	A53T (GCA→ACA)	cdaA←	Diadenylate cyclase spyDAC; Bacterial checkpoint controller DisA with nucleotide‑binding domain
Amp MIC 8	RA	Scaffold_1	289373	G→A	Q200* (CAA→TAA)	pgpH←	Membrane protein containing HD superfamily hydrolase domain, YQFF ortholog							pgpH
IMI MIC 16	RA	Scaffold_1	292137	G→A	Q91* (CAA→TAA)	unknown ←	Zinc uptake regulation protein Zur
	RA	Scaffold_1	354181	G→A	intergenic (‑46/+41)	pbp4← / ← unknown	Penicillin‑binding protein 4/hypothetical protein
	RA	Scaffold_10	91779	+AT	intergenic (‑1/+46)	unknown ← / ← unknown	tRNA‑Asp‑GTC/tRNA‑Met‑CAT
	RA	Scaffold_11	91057	C→T	A26T (GCA→ACA)	unknown ←	Two‑component system sensor histidine kinase
	RA	Scaffold_12	27240	Δ1 bp	coding (352/1209 nt)	unknown ←	Cell envelope‑associated transcriptional attenuator LytR‑CpsA‑Psr, subfamily F2
	RA	Scaffold_2	252074	T→G	D50A (GAC→GCC)	ireB←	UPF0297 protein YrzL
	RA	Scaffold_2	260021	C→T	G271S (GGT→AGT)	walK←	Two‑component sensor kinase SA14‑24				walK
	RA	Scaffold_3	34743	G→A	R558* (CGA→TGA)	unknown ←	membrane‑anchoring domain / Glycerophosphoryl diester phosphodiesterase (EC 3.1.4.46)
	MC	Scaffold_35	1	Δ254 bp		[unknown]	[unknown]
	MC	Scaffold_36	1	Δ233 bp		[unknown]	[unknown]
	MC	Scaffold_38	1	(C)77→-1	intergenic (–/–)	– / –	–/–
	MC	Scaffold_39	1	(A)77→-1	intergenic (–/–)	– / –	–/–
	RA	Scaffold_5	129113	(A)9→8	intergenic (‑187/+110)	unknown ← / ← unknown	Arginine deiminase (EC 3.5.3.6)/Arginine pathway regulatory protein ArgR, repressor of arg regulon
	RA	Scaffold_5	135791	G→T	intergenic (‑246/‑11)	unknown ← / → unknown	Transcriptional regulator pfoR/YheO‑like PAS domain
	MC JC	Scaffold_6	51605	Δ14 bp	coding (93‑106/369 nt)	unknown →	hypothetical protein
	RA	Scaffold_9	66869	+C	coding (321/4200 nt)	unknown ←	hypothetical protein
29L1ImiP95R&	RA	Scaffold_1	94823	C→T	A53T (GCA→ACA)	cdaA←	Diadenylate cyclase spyDAC; Bacterial checkpoint controller DisA with nucleotide‑binding domain
Amp MIC 24	RA	Scaffold_1	289373	G→A	Q200* (CAA→TAA)	pgpH←	Membrane protein containing HD superfamily hydrolase domain, YQFF ortholog							pgpH
Imi MIC 48	RA	Scaffold_1	292137	G→A	Q91* (CAA→TAA)	unknown ←	Zinc uptake regulation protein Zur
	RA	Scaffold_1	354181	G→A	intergenic (‑46/+41)	pbp4← / ← unknown	Penicillin‑binding protein 4/hypothetical protein
	RA	Scaffold_10	91779	+AT	intergenic (‑1/+46)	unknown ← / ← unknown	tRNA‑Asp‑GTC/tRNA‑Met‑CAT
	RA	Scaffold_11	91057	C→T	A26T (GCA→ACA)	unknown ←	Two‑component system sensor histidine kinase
	RA	Scaffold_12	27240	Δ1 bp	coding (352/1209 nt)	unknown ←	Cell envelope‑associated transcriptional attenuator LytR‑CpsA‑Psr, subfamily F2
	RA	Scaffold_18	8205	T→C	intergenic (‑111/‑45)	unknown ← / → unknown	Sialic acid utilization regulator, RpiR family/N‑acetylmannosamine‑6‑phosphate 2‑epimerase (EC 5.1.3.9)
	JC	Scaffold_2	201422	Δ69 bp	coding (173‑241/672 nt)	unknown ←	hypothetical protein
	RA	Scaffold_2	252074	T→G	D50A (GAC→GCC)	ireB←	UPF0297 protein YrzL
	RA	Scaffold_2	260021	C→T	G271S (GGT→AGT)	walK←	Two‑component sensor kinase SA14‑24				walK
	RA	Scaffold_2	299852	G→A	A583T (GCC→ACC)	ponA→	Multimodular transpeptidase‑transglycosylase (EC 2.4.1.129) (EC 3.4.‑.‑) / Penicillin‑binding protein 1A/1B (PBP1)
	RA	Scaffold_3	34743	G→A	R558* (CGA→TGA)	unknown ←	membrane‑anchoring domain / Glycerophosphoryl diester phosphodiesterase (EC 3.1.4.46)
	MC	Scaffold_35	1	Δ254 bp		[unknown]	[unknown]
	MC	Scaffold_36	1	Δ233 bp		[unknown]	[unknown]
	MC	Scaffold_37	1	Δ157 bp	intergenic (–/–)	– / –	–/–
	MC	Scaffold_38	1	(C)77→-1	intergenic (–/–)	– / –	–/–
	MC	Scaffold_39	1	(A)77→-1	intergenic (–/–)	– / –	–/–
	JC	Scaffold_5	46341	Δ12 bp	coding (295‑306/348 nt)	unknown ←	LSU ribosomal protein L22p (L17e)
	RA	Scaffold_5	129113	(A)9→8	intergenic (‑187/+110)	unknown ← / ← unknown	Arginine deiminase (EC 3.5.3.6)/Arginine pathway regulatory protein ArgR, repressor of arg regulon
	RA	Scaffold_5	135791	G→T	intergenic (‑246/‑11)	unknown ← / → unknown	Transcriptional regulator pfoR/YheO‑like PAS domain
	MC JC	Scaffold_6	51605	Δ14 bp	coding (93‑106/369 nt)	unknown →	hypothetical protein
	RA	Scaffold_9	66869	+C	coding (321/4200 nt)	unknown ←	hypothetical protein
29L1ImiP122R	RA	Scaffold_1	94823	C→T	A53T (GCA→ACA)	cdaA←	Diadenylate cyclase spyDAC; Bacterial checkpoint controller DisA with nucleotide‑binding domain
Amp MIC 32	RA	Scaffold_1	289373	G→A	Q200* (CAA→TAA)	pgpH←	Membrane protein containing HD superfamily hydrolase domain, YQFF ortholog							pgpH
Imi MIC 32	RA	Scaffold_1	292137	G→A	Q91* (CAA→TAA)	unknown ←	Zinc uptake regulation protein Zur
	RA	Scaffold_1	353030	G→A	A369V (GCC→GTC)	pbp4←	Penicillin‑binding protein 4/hypothetical protein
	RA	Scaffold_1	354181	G→A	intergenic (‑46/+41)	pbp4← / ← unknown	Penicillin‑binding protein 4/hypothetical protein
	RA	Scaffold_1	481976	5 bp→5 bp	intergenic (+124/+156)	unknown → / ← unknown	Betaine ABC transporter, permease protein BusAB.1 / Betaine ABC transporter, substrate‑binding protein BusAB.2/hypothetical protein
	RA	Scaffold_10	91779	+AT	intergenic (‑1/+46)	unknown ← / ← unknown	tRNA‑Asp‑GTC/tRNA‑Met‑CAT
	RA	Scaffold_11	91057	C→T	A26T (GCA→ACA)	unknown ←	Two‑component system sensor histidine kinase
	RA	Scaffold_12	27240	Δ1 bp	coding (352/1209 nt)	unknown ←	Cell envelope‑associated transcriptional attenuator LytR‑CpsA‑Psr, subfamily F2
	RA	Scaffold_2	252074	T→G	D50A (GAC→GCC)	ireB←	UPF0297 protein YrzL
	RA	Scaffold_2	260021	C→T	G271S (GGT→AGT)	walK←	Two‑component sensor kinase SA14‑24				walK
	RA	Scaffold_3	34743	G→A	R558* (CGA→TGA)	unknown ←	membrane‑anchoring domain / Glycerophosphoryl diester phosphodiesterase (EC 3.1.4.46)
	MC	Scaffold_35	1	Δ254 bp		[unknown]	[unknown]
	MC	Scaffold_36	1	Δ233 bp		[unknown]	[unknown]
	MC	Scaffold_37	1	Δ157 bp	intergenic (–/–)	– / –	–/–
	MC	Scaffold_38	1	(C)77→-1	intergenic (–/–)	– / –	–/–
	MC	Scaffold_39	1	(A)77→-1	intergenic (–/–)	– / –	–/–
	RA	Scaffold_5	129113	(A)9→8	intergenic (‑187/+110)	unknown ← / ← unknown	Arginine deiminase (EC 3.5.3.6)/Arginine pathway regulatory protein ArgR, repressor of arg regulon
	RA	Scaffold_5	135791	G→T	intergenic (‑246/‑11)	unknown ← / → unknown	Transcriptional regulator pfoR/YheO‑like PAS domain
	MC JC	Scaffold_6	51605	Δ14 bp	coding (93‑106/369 nt)	unknown →	hypothetical protein
	RA	Scaffold_9	66869	+C	coding (321/4200 nt)	unknown ←	hypothetical protein
	RA	Scaffold_2	299852	G→A	A583T (GCC→ACC)	ponA→	Multimodular transpeptidase‑transglycosylase (EC 2.4.1.129) (EC 3.4.‑.‑) / Penicillin‑binding protein 1A/1B (PBP1)									This mutation is lost apparently from this passage onwards
29L1ImiP174R	RA	Scaffold_1	94823	C→T	A53T (GCA→ACA)	cdaA←	Diadenylate cyclase spyDAC; Bacterial checkpoint controller DisA with nucleotide‑binding domain
Amp MIC 32	RA	Scaffold_1	132859	(A)7→6	intergenic (‑25/+68)	unknown ← / ← unknown	dTDP‑4‑dehydrorhamnose reductase (EC 1.1.1.133)/dTDP‑glucose 4,6‑dehydratase (EC 4.2.1.46)
Imi MIC 48	RA	Scaffold_1	132862	+G	intergenic (‑28/+65)	unknown ← / ← unknown	dTDP‑4‑dehydrorhamnose reductase (EC 1.1.1.133)/dTDP‑glucose 4,6‑dehydratase (EC 4.2.1.46)
	RA	Scaffold_1	132864	G→T	intergenic (‑30/+63)	unknown ← / ← unknown	dTDP‑4‑dehydrorhamnose reductase (EC 1.1.1.133)/dTDP‑glucose 4,6‑dehydratase (EC 4.2.1.46)
	MC JC	Scaffold_1	219822	Δ10 bp	coding (183‑192/642 nt)	amiA←	N‑acetylmuramoyl‑L‑alanine amidase (EC 3.5.1.28)
	RA	Scaffold_1	289373	G→A	Q200* (CAA→TAA)	pgpH←	Membrane protein containing HD superfamily hydrolase domain, YQFF ortholog							pgpH
	RA	Scaffold_1	292137	G→A	Q91* (CAA→TAA)	unknown ←	Zinc uptake regulation protein Zur
	RA	Scaffold_1	352835	C→T	G434D (GGT→GAT)	pbp4←	Penicillin‑binding protein 4/hypothetical protein
	RA	Scaffold_1	353030	G→A	A369V (GCC→GTC)	pbp4←	Penicillin‑binding protein 4/hypothetical protein
	RA	Scaffold_1	354181	G→A	intergenic (‑46/+41)	pbp4← / ← unknown	Penicillin‑binding protein 4/hypothetical protein
	RA	Scaffold_1	481976	5 bp→5 bp	intergenic (+124/+156)	unknown → / ← unknown	Betaine ABC transporter, permease protein BusAB.1 / Betaine ABC transporter, substrate‑binding protein BusAB.2/hypothetical protein
	RA	Scaffold_10	91779	+AT	intergenic (‑1/+46)	unknown ← / ← unknown	tRNA‑Asp‑GTC/tRNA‑Met‑CAT
	RA	Scaffold_11	91057	C→T	A26T (GCA→ACA)	unknown ←	Two‑component system sensor histidine kinase
	RA	Scaffold_12	27240	Δ1 bp	coding (352/1209 nt)	unknown ←	Cell envelope‑associated transcriptional attenuator LytR‑CpsA‑Psr, subfamily F2
	RA	Scaffold_13	1044	G→A	A233T (GCC→ACC)	unknown →	Diglucosyl diacylglycerol synthase (1,2‑linking) (EC 2.4.1.208)
	RA	Scaffold_13	1198	G→T	G284V (GGT→GTT)	unknown →	Diglucosyl diacylglycerol synthase (1,2‑linking) (EC 2.4.1.208)
	RA	Scaffold_2	252074	T→G	D50A (GAC→GCC)	ireB←	UPF0297 protein YrzL
	RA	Scaffold_2	260021	C→T	G271S (GGT→AGT)	walK←	Two‑component sensor kinase SA14‑24				walK
	RA	Scaffold_3	34743	G→A	R558* (CGA→TGA)	unknown ←	membrane‑anchoring domain / Glycerophosphoryl diester phosphodiesterase (EC 3.1.4.46)
	MC	Scaffold_35	1	Δ254 bp		[unknown]	[unknown]
	MC	Scaffold_36	1	Δ233 bp		[unknown]	[unknown]
	MC	Scaffold_37	1	Δ157 bp	intergenic (–/–)	– / –	–/–
	MC	Scaffold_38	1	(C)77→-1	intergenic (–/–)	– / –	–/–
	MC	Scaffold_39	1	(A)77→-1	intergenic (–/–)	– / –	–/–
	RA	Scaffold_5	129113	(A)9→8	intergenic (‑187/+110)	unknown ← / ← unknown	Arginine deiminase (EC 3.5.3.6)/Arginine pathway regulatory protein ArgR, repressor of arg regulon
	RA	Scaffold_5	135791	G→T	intergenic (‑246/‑11)	unknown ← / → unknown	Transcriptional regulator pfoR/YheO‑like PAS domain
	MC JC	Scaffold_6	51605	Δ14 bp	coding (93‑106/369 nt)	unknown →	hypothetical protein
	RA	Scaffold_9	52842	T→G	V383G (GTC→GGC)	unknown →	putative membrane‑associated phospholipid phosphatase, PAP2 superfamily / Cell envelope‑associated transcriptional attenuator LytR‑CpsA‑Psr, subfamily F2
	RA	Scaffold_9	66869	+C	coding (321/4200 nt)	unknown ←	hypothetical protein
29L1ImiP200R	RA	Scaffold_1	94823	C→T	A53T (GCA→ACA)	cdaA←	Diadenylate cyclase spyDAC; Bacterial checkpoint controller DisA with nucleotide‑binding domain
AMP MIC NA	RA	Scaffold_1	132862	+G	intergenic (‑28/+65)	unknown ← / ← unknown	dTDP‑4‑dehydrorhamnose reductase (EC 1.1.1.133)/dTDP‑glucose 4,6‑dehydratase (EC 4.2.1.46)
Imi MIC >256	RA	Scaffold_1	132864	G→T	intergenic (‑30/+63)	unknown ← / ← unknown	dTDP‑4‑dehydrorhamnose reductase (EC 1.1.1.133)/dTDP‑glucose 4,6‑dehydratase (EC 4.2.1.46)
	MC JC	Scaffold_1	219822	Δ10 bp	coding (183‑192/642 nt)	amiA←	N‑acetylmuramoyl‑L‑alanine amidase (EC 3.5.1.28)
	RA	Scaffold_1	289373	G→A	Q200* (CAA→TAA)	pgpH←	Membrane protein containing HD superfamily hydrolase domain, YQFF ortholog							pgpH
	RA	Scaffold_1	292137	G→A	Q91* (CAA→TAA)	unknown ←	Zinc uptake regulation protein Zur
	RA	Scaffold_1	352835	C→T	G434D (GGT→GAT)	pbp4←	Penicillin‑binding protein 4/hypothetical protein
	RA	Scaffold_1	353030	G→A	A369V (GCC→GTC)	pbp4←	Penicillin‑binding protein 4/hypothetical protein
	RA	Scaffold_1	354181	G→A	intergenic (‑46/+41)	pbp4← / ← unknown	Penicillin‑binding protein 4/hypothetical protein
	RA	Scaffold_1	481976	5 bp→5 bp	intergenic (+124/+156)	unknown → / ← unknown	Betaine ABC transporter, permease protein BusAB.1 / Betaine ABC transporter, substrate‑binding protein BusAB.2/hypothetical protein
	RA	Scaffold_10	91779	+AT	intergenic (‑1/+46)	unknown ← / ← unknown	tRNA‑Asp‑GTC/tRNA‑Met‑CAT
	RA	Scaffold_11	91057	C→T	A26T (GCA→ACA)	unknown ←	Two‑component system sensor histidine kinase
	RA	Scaffold_12	27240	Δ1 bp	coding (352/1209 nt)	unknown ←	Cell envelope‑associated transcriptional attenuator LytR‑CpsA‑Psr, subfamily F2
	RA	Scaffold_13	1198	G→T	G284V (GGT→GTT)	unknown →	Diglucosyl diacylglycerol synthase (1,2‑linking) (EC 2.4.1.208)
	RA	Scaffold_2	252074	T→G	D50A (GAC→GCC)	ireB←	UPF0297 protein YrzL
	RA	Scaffold_2	260021	C→T	G271S (GGT→AGT)	walK←	Two‑component sensor kinase SA14‑24				walK
	RA	Scaffold_3	34743	G→A	R558* (CGA→TGA)	unknown ←	membrane‑anchoring domain / Glycerophosphoryl diester phosphodiesterase (EC 3.1.4.46)
	MC	Scaffold_35	1	Δ254 bp		[unknown]	[unknown]
	MC	Scaffold_36	1	Δ233 bp		[unknown]	[unknown]
	MC	Scaffold_37	1	Δ157 bp	intergenic (–/–)	– / –	–/–
	MC	Scaffold_38	1	(C)77→-1	intergenic (–/–)	– / –	–/–
	MC	Scaffold_39	1	(A)77→-1	intergenic (–/–)	– / –	–/–
	RA	Scaffold_5	129113	(A)9→8	intergenic (‑187/+110)	unknown ← / ← unknown	Arginine deiminase (EC 3.5.3.6)/Arginine pathway regulatory protein ArgR, repressor of arg regulon
	RA	Scaffold_5	135791	G→T	intergenic (‑246/‑11)	unknown ← / → unknown	Transcriptional regulator pfoR/YheO‑like PAS domain
	MC JC	Scaffold_6	51605	Δ14 bp	coding (93‑106/369 nt)	unknown →	hypothetical protein
	RA	Scaffold_9	52842	T→G	V383G (GTC→GGC)	unknown →	putative membrane‑associated phospholipid phosphatase, PAP2 superfamily / Cell envelope‑associated transcriptional attenuator LytR‑CpsA‑Psr, subfamily F2
	RA	Scaffold_9	66869	+C	coding (321/4200 nt)	unknown ←	hypothetical protein

## Sheet: Original plate (2)
	ATCC29212_L1_Imi
Reference genome: ATCC29212 assembly Illumina, SPADES, PROKKA					There is no good gene annotation and genes appeared as unkown										Color code
	RA: read alignment, MC: missing coverage, JC: new junction,				Both plates (original and replica) developed resistance and dependence. In replica plate pheotype became stable sooner										Present before plate split
Passage	evidence	position	mutation	annotation	gene	description									Unique to original plate
29L1ImiP14*	No mutations identified							*Fisrt round of sequencing, analysis performed with Geneious							Unique to replica plate
AMP MIC 0.38								^ start showing dependency							Convergent in both O and R
IMI MIC 1.5								&dependent phenotype stable
29L1ImiP70*	RA	Scaffold_1	94823	C→T	A53T (GCA→ACA)	cdaA←	Diadenylate cyclase spyDAC; Bacterial checkpoint controller DisA with nucleotide‑binding domain
Amp MIC 4	RA	Scaffold_1	289373	G→A	Q200* (CAA→TAA)	pgpH←	Membrane protein containing HD superfamily hydrolase domain, YQFF ortholog							pgpH
Imi MIC 8	RA	Scaffold_1	292137	G→A	Q91* (CAA→TAA)	unknown ←	Zinc uptake regulation protein Zur
	RA	Scaffold_1	354181	G→A	intergenic (‑46/+41)	pbp4← / ← unknown	Penicillin‑binding protein 4/hypothetical protein
	RA	Scaffold_10	91779	+AT	intergenic (‑1/+46)	unknown ← / ← unknown	tRNA‑Asp‑GTC/tRNA‑Met‑CAT
	RA	Scaffold_11	91057	C→T	A26T (GCA→ACA)	unknown ←	Two‑component system sensor histidine kinase
	RA	Scaffold_12	27240	Δ1 bp	coding (352/1209 nt)	unknown ←	Cell envelope‑associated transcriptional attenuator LytR‑CpsA‑Psr, subfamily F2
	RA	Scaffold_2	252074	T→G	D50A (GAC→GCC)	ireB←	UPF0297 protein YrzL
	RA	Scaffold_2	260021	C→T	G271S (GGT→AGT)	walK←	Two‑component sensor kinase SA14‑24				WalK
	RA	Scaffold_3	34743	G→A	R558* (CGA→TGA)	unknown ←	membrane‑anchoring domain / Glycerophosphoryl diester phosphodiesterase (EC 3.1.4.46)
	MC	Scaffold_35	1	Δ254 bp		[unknown]	[unknown]
	MC	Scaffold_36	1	Δ233 bp		[unknown]	[unknown]
	MC	Scaffold_38	1	(C)77→-1	intergenic (–/–)	– / –	–/–
	MC	Scaffold_39	1	(A)77→-1	intergenic (–/–)	– / –	–/–
	RA	Scaffold_5	129113	(A)9→8	intergenic (‑187/+110)	unknown ← / ← unknown	Arginine deiminase (EC 3.5.3.6)/Arginine pathway regulatory protein ArgR, repressor of arg regulon
	RA	Scaffold_5	135791	G→T	intergenic (‑246/‑11)	unknown ← / → unknown	Transcriptional regulator pfoR/YheO‑like PAS domain
	MC JC	Scaffold_6	51605	Δ14 bp	coding (93‑106/369 nt)	unknown →	hypothetical protein
	RA	Scaffold_9	66869	+C	coding (321/4200 nt)	unknown ←	hypothetical protein
29L1ImiP95^	RA	Scaffold_1	94823	C→T	A53T (GCA→ACA)	cdaA←	Diadenylate cyclase spyDAC; Bacterial checkpoint controller DisA with nucleotide‑binding domain
Amp MIC 16	RA	Scaffold_1	219461	G→A	Q185* (CAA→TAA)	amiA←	N‑acetylmuramoyl‑L‑alanine amidase (EC 3.5.1.28)
Imi MIC >32	RA	Scaffold_1	289373	G→A	Q200* (CAA→TAA)	pgpH←	Membrane protein containing HD superfamily hydrolase domain, YQFF ortholog							pgpH
	RA	Scaffold_1	292137	G→A	Q91* (CAA→TAA)	unknown ←	Zinc uptake regulation protein Zur
	RA	Scaffold_1	354181	G→A	intergenic (‑46/+41)	pbp4← / ← unknown	Penicillin‑binding protein 4/hypothetical protein
	RA	Scaffold_10	91779	+AT	intergenic (‑1/+46)	unknown ← / ← unknown	tRNA‑Asp‑GTC/tRNA‑Met‑CAT
	RA	Scaffold_11	91057	C→T	A26T (GCA→ACA)	unknown ←	Two‑component system sensor histidine kinase
	RA	Scaffold_12	27240	Δ1 bp	coding (352/1209 nt)	unknown ←	Cell envelope‑associated transcriptional attenuator LytR‑CpsA‑Psr, subfamily F2
	RA	Scaffold_2	252074	T→G	D50A (GAC→GCC)	ireB←	UPF0297 protein YrzL
	RA	Scaffold_2	260021	C→T	G271S (GGT→AGT)	walK←	Two‑component sensor kinase SA14‑24				walK
	RA	Scaffold_2	299852	G→A	A583T (GCC→ACC)	ponA→	Multimodular transpeptidase‑transglycosylase (EC 2.4.1.129) (EC 3.4.‑.‑) / Penicillin‑binding protein 1A/1B (PBP1)
	RA	Scaffold_3	34743	G→A	R558* (CGA→TGA)	unknown ←	membrane‑anchoring domain / Glycerophosphoryl diester phosphodiesterase (EC 3.1.4.46)
	MC	Scaffold_35	1	Δ254 bp		[unknown]	[unknown]
	MC	Scaffold_36	1	Δ233 bp		[unknown]	[unknown]
	MC	Scaffold_38	1	(C)77→-1	intergenic (–/–)	– / –	–/–
	MC	Scaffold_39	1	(A)77→-1	intergenic (–/–)	– / –	–/–
	RA	Scaffold_5	129113	(A)9→8	intergenic (‑187/+110)	unknown ← / ← unknown	Arginine deiminase (EC 3.5.3.6)/Arginine pathway regulatory protein ArgR, repressor of arg regulon
	RA	Scaffold_5	135791	G→T	intergenic (‑246/‑11)	unknown ← / → unknown	Transcriptional regulator pfoR/YheO‑like PAS domain
	MC JC	Scaffold_6	51605	Δ14 bp	coding (93‑106/369 nt)	unknown →	hypothetical protein
	RA	Scaffold_9	66869	+C	coding (321/4200 nt)	unknown ←	hypothetical protein
29L1ImiP122*	RA	Scaffold_1	94823	C→T	A53T (GCA→ACA)	cdaA←	Diadenylate cyclase spyDAC; Bacterial checkpoint controller DisA with nucleotide‑binding domain
Amp MIC >256	RA	Scaffold_1	219461	G→A	Q185* (CAA→TAA)	amiA←	N‑acetylmuramoyl‑L‑alanine amidase (EC 3.5.1.28)
Imi MIC >256	RA	Scaffold_1	289373	G→A	Q200* (CAA→TAA)	pgpH←	Membrane protein containing HD superfamily hydrolase domain, YQFF ortholog							pgpH
	RA	Scaffold_1	292137	G→A	Q91* (CAA→TAA)	unknown ←	Zinc uptake regulation protein Zur
	RA	Scaffold_1	353030	G→A	A369V (GCC→GTC)	pbp4←	Penicillin‑binding protein 4/hypothetical protein
	RA	Scaffold_1	354181	G→A	intergenic (‑46/+41)	pbp4← / ← unknown	Penicillin‑binding protein 4/hypothetical protein
	RA	Scaffold_1	354223	(T)7→6	coding (122/123 nt)	unknown ←	hypothetical protein
	RA	Scaffold_1	516330	T→G	Q65P (CAA→CCA)	unknown ←	Regulatory protein Spx
	RA	Scaffold_10	91779	+AT	intergenic (‑1/+46)	unknown ← / ← unknown	tRNA‑Asp‑GTC/tRNA‑Met‑CAT
	RA	Scaffold_11	91057	C→T	A26T (GCA→ACA)	unknown ←	Two‑component system sensor histidine kinase
	RA	Scaffold_12	27240	Δ1 bp	coding (352/1209 nt)	unknown ←	Cell envelope‑associated transcriptional attenuator LytR‑CpsA‑Psr, subfamily F2
	RA	Scaffold_2	252074	T→G	D50A (GAC→GCC)	ireB←	UPF0297 protein YrzL
	RA	Scaffold_2	260021	C→T	G271S (GGT→AGT)	walK←	Two‑component sensor kinase SA14‑24				walK
	RA	Scaffold_2	299852	G→A	A583T (GCC→ACC)	ponA→	Multimodular transpeptidase‑transglycosylase (EC 2.4.1.129) (EC 3.4.‑.‑) / Penicillin‑binding protein 1A/1B (PBP1)
	RA	Scaffold_3	34743	G→A	R558* (CGA→TGA)	unknown ←	membrane‑anchoring domain / Glycerophosphoryl diester phosphodiesterase (EC 3.1.4.46)
	MC	Scaffold_35	1	Δ254 bp		[unknown]	[unknown]
	MC	Scaffold_36	1	Δ233 bp		[unknown]	[unknown]
	MC	Scaffold_37	1	Δ157 bp	intergenic (–/–)	– / –	–/–
	MC	Scaffold_38	1	(C)77→-1	intergenic (–/–)	– / –	–/–
	MC	Scaffold_39	1	(A)77→-1	intergenic (–/–)	– / –	–/–
	RA	Scaffold_5	129113	(A)9→8	intergenic (‑187/+110)	unknown ← / ← unknown	Arginine deiminase (EC 3.5.3.6)/Arginine pathway regulatory protein ArgR, repressor of arg regulon
	RA	Scaffold_5	135791	G→T	intergenic (‑246/‑11)	unknown ← / → unknown	Transcriptional regulator pfoR/YheO‑like PAS domain
	MC JC	Scaffold_6	51605	Δ14 bp	coding (93‑106/369 nt)	unknown →	hypothetical protein
	RA	Scaffold_9	52277	T→C	S195P (TCA→CCA)	unknown →	putative membrane‑associated phospholipid phosphatase, PAP2 superfamily / Cell envelope‑associated transcriptional attenuator LytR‑CpsA‑Psr, subfamily F2
	RA	Scaffold_9	66869	+C	coding (321/4200 nt)	unknown ←	hypothetical protein
	RA	Scaffold_9	70848	C→T	intergenic (‑60/‑217)	unknown ← / → unknown	Putative pheromone precursor lipoprotein/NADH dehydrogenase (EC 1.6.99.3) in cluster with putative pheromone precursor
29L1ImiP174&	RA	Scaffold_1	28371	G→T	P293T (CCA→ACA)	unknown ←	Guanosine‑3',5'‑bis(diphosphate) 3'‑pyrophosphohydrolase (EC 3.1.7.2) / GTP pyrophosphokinase (EC 2.7.6.5), (p)ppGpp synthetase II
Amp MIC >256	RA	Scaffold_1	94823	C→T	A53T (GCA→ACA)	cdaA←	Diadenylate cyclase spyDAC; Bacterial checkpoint controller DisA with nucleotide‑binding domain
Imi MIC >256	RA	Scaffold_1	105744	(A)8→7	coding (448/1305 nt)	unknown ←	hypothetical protein
	RA	Scaffold_1	219461	G→A	Q185* (CAA→TAA)	amiA←	N‑acetylmuramoyl‑L‑alanine amidase (EC 3.5.1.28)
	RA	Scaffold_1	289373	G→A	Q200* (CAA→TAA)	pgpH←	Membrane protein containing HD superfamily hydrolase domain, YQFF ortholog							pgpH
	RA	Scaffold_1	292137	G→A	Q91* (CAA→TAA)	unknown ←	Zinc uptake regulation protein Zur
	RA	Scaffold_1	353030	G→A	A369V (GCC→GTC)	pbp4←	Penicillin‑binding protein 4/hypothetical protein
	RA	Scaffold_1	354181	G→A	intergenic (‑46/+41)	pbp4← / ← unknown	Penicillin‑binding protein 4/hypothetical protein
	RA	Scaffold_1	354223	(T)7→6	coding (122/123 nt)	unknown ←	hypothetical protein
	RA	Scaffold_1	516330	T→G	Q65P (CAA→CCA)	unknown ←	Regulatory protein Spx
	RA	Scaffold_10	91779	+AT	intergenic (‑1/+46)	unknown ← / ← unknown	tRNA‑Asp‑GTC/tRNA‑Met‑CAT
	RA	Scaffold_11	91057	C→T	A26T (GCA→ACA)	unknown ←	Two‑component system sensor histidine kinase
	RA	Scaffold_12	27240	Δ1 bp	coding (352/1209 nt)	unknown ←	Cell envelope‑associated transcriptional attenuator LytR‑CpsA‑Psr, subfamily F2
	RA	Scaffold_2	252074	T→G	D50A (GAC→GCC)	ireB←	UPF0297 protein YrzL
	RA	Scaffold_2	260021	C→T	G271S (GGT→AGT)	walK←	Two‑component sensor kinase SA14‑24				walK
	RA	Scaffold_2	299852	G→A	A583T (GCC→ACC)	ponA→	Multimodular transpeptidase‑transglycosylase (EC 2.4.1.129) (EC 3.4.‑.‑) / Penicillin‑binding protein 1A/1B (PBP1)
	RA	Scaffold_3	34743	G→A	R558* (CGA→TGA)	unknown →	membrane‑anchoring domain / Glycerophosphoryl diester phosphodiesterase (EC 3.1.4.46)
	MC	Scaffold_35	1	Δ254 bp		[unknown]	[unknown]
	MC	Scaffold_36	1	Δ233 bp		[unknown]	[unknown]
	MC	Scaffold_37	1	Δ157 bp	intergenic (–/–)	– / –	–/–
	MC	Scaffold_38	1	(C)77→-1	intergenic (–/–)	– / –	–/–
	MC	Scaffold_39	1	(A)77→-1	intergenic (–/–)	– / –	–/–
	RA	Scaffold_5	129113	(A)9→8	intergenic (‑187/+110)	unknown ← / ← unknown	Arginine deiminase (EC 3.5.3.6)/Arginine pathway regulatory protein ArgR, repressor of arg regulon
	RA	Scaffold_5	135791	G→T	intergenic (‑246/‑11)	unknown ← / → unknown	Transcriptional regulator pfoR/YheO‑like PAS domain
	MC JC	Scaffold_6	51605	Δ14 bp	coding (93‑106/369 nt)	unknown →	hypothetical protein
	RA	Scaffold_9	52277	T→C	S195P (TCA→CCA)	unknown →	putative membrane‑associated phospholipid phosphatase, PAP2 superfamily / Cell envelope‑associated transcriptional attenuator LytR‑CpsA‑Psr, subfamily F2
	RA	Scaffold_9	66869	+C	coding (321/4200 nt)	unknown ←	hypothetical protein
	RA	Scaffold_9	70848	C→T	intergenic (‑60/‑217)	unknown ← / → unknown	Putative pheromone precursor lipoprotein/NADH dehydrogenase (EC 1.6.99.3) in cluster with putative pheromone precursor
29L1ImiP200	RA	Scaffold_1	28371	G→T	P293T (CCA→ACA)	unknown ←	Guanosine‑3',5'‑bis(diphosphate) 3'‑pyrophosphohydrolase (EC 3.1.7.2) / GTP pyrophosphokinase (EC 2.7.6.5), (p)ppGpp synthetase II
Amp MIC >256	RA	Scaffold_1	94823	C→T	A53T (GCA→ACA)	cdaA←	Diadenylate cyclase spyDAC; Bacterial checkpoint controller DisA with nucleotide‑binding domain
Imi MIC 32	RA	Scaffold_1	105545	C→A	W216L (TGG→TTG)	unknown ←	hypothetical protein
	RA	Scaffold_1	219461	G→A	Q185* (CAA→TAA)	amiA←	N‑acetylmuramoyl‑L‑alanine amidase (EC 3.5.1.28)
	RA	Scaffold_1	289373	G→A	Q200* (CAA→TAA)	pgpH←	Membrane protein containing HD superfamily hydrolase domain, YQFF ortholog							pgpH
	RA	Scaffold_1	292137	G→A	Q91* (CAA→TAA)	unknown ←	Zinc uptake regulation protein Zur
	RA	Scaffold_1	352182	T→A	M652L (ATG→TTG)	pbp4←	Penicillin‑binding protein 4/hypothetical protein
	RA	Scaffold_1	353030	G→A	A369V (GCC→GTC)	pbp4←	Penicillin‑binding protein 4/hypothetical protein
	RA	Scaffold_1	354181	G→A	intergenic (‑46/+41)	pbp4← / ← unknown	Penicillin‑binding protein 4/hypothetical protein
	RA	Scaffold_1	354223	(T)7→6	coding (122/123 nt)	unknown ←	hypothetical protein
	RA	Scaffold_1	516330	T→G	Q65P (CAA→CCA)	unknown ←	Regulatory protein Spx
	RA	Scaffold_10	91779	+AT	intergenic (‑1/+46)	unknown ← / ← unknown	tRNA‑Asp‑GTC/tRNA‑Met‑CAT
	RA	Scaffold_11	91057	C→T	A26T (GCA→ACA)	unknown ←	Two‑component system sensor histidine kinase
	RA	Scaffold_12	27240	Δ1 bp	coding (352/1209 nt)	unknown ←	Cell envelope‑associated transcriptional attenuator LytR‑CpsA‑Psr, subfamily F2
	RA	Scaffold_2	252074	T→G	D50A (GAC→GCC)	ireB←	UPF0297 protein YrzL
	RA	Scaffold_2	260021	C→T	G271S (GGT→AGT)	walK←	Two‑component sensor kinase SA14‑24				walK
	RA	Scaffold_2	299852	G→A	A583T (GCC→ACC)	ponA→	Multimodular transpeptidase‑transglycosylase (EC 2.4.1.129) (EC 3.4.‑.‑) / Penicillin‑binding protein 1A/1B (PBP1)
	RA	Scaffold_3	34743	G→A	R558* (CGA→TGA)	unknown ←	membrane‑anchoring domain / Glycerophosphoryl diester phosphodiesterase (EC 3.1.4.46)
	MC	Scaffold_35	1	Δ254 bp		[unknown]	[unknown]
	MC	Scaffold_36	1	Δ233 bp		[unknown]	[unknown]
	MC	Scaffold_38	1	(C)77→-1	intergenic (–/–)	– / –	–/–
	MC	Scaffold_39	1	(A)77→-1	intergenic (–/–)	– / –	–/–
	RA	Scaffold_5	129113	(A)9→8	intergenic (‑187/+110)	unknown ← / ← unknown	Arginine deiminase (EC 3.5.3.6)/Arginine pathway regulatory protein ArgR, repressor of arg regulon
	RA	Scaffold_5	135791	G→T	intergenic (‑246/‑11)	unknown ← / → unknown	Transcriptional regulator pfoR/YheO‑like PAS domain
	MC JC	Scaffold_6	51605	Δ14 bp	coding (93‑106/369 nt)	unknown →	hypothetical protein
	RA	Scaffold_9	52277	T→C	S195P (TCA→CCA)	unknown →	putative membrane‑associated phospholipid phosphatase, PAP2 superfamily / Cell envelope‑associated transcriptional attenuator LytR‑CpsA‑Psr, subfamily F2
	RA	Scaffold_9	66869	+C	coding (321/4200 nt)	unknown ←	hypothetical protein
	RA	Scaffold_9	70848	C→T	intergenic (‑60/‑217)	unknown ← / → unknown	Putative pheromone precursor lipoprotein/NADH dehydrogenase (EC 1.6.99.3) in cluster with putative pheromone precursor

## Sheet: DL2Amp Predicted mutations
D32_L2_Amp
Reference genome: D32 Hybrid assembly Illumina/Nanopore					D32 has two plasmids and one is lost from passage 70 onwards
	RA: read alignment, MC: missing coverage, JC: new junction,				This lineage developed resistance and later dependence in the original plate. Replica plate was resistant but did not become depenent								Color code
Passage	evidence	position	mutation	annotation	gene	description							Present before plate split
DL2AmpP14	No mutations												Unique to original plate
Amp MIC 1													Unique to replica plate
Imi MIC 3													Convergent in both O and R
DL2AmpP70	RA	1	331870	G→T	L413L (CTG→CTT)	MNCGNPNO_00361 →	hypothetical protein						^ start showing dependency
Amp MIC 3	RA	1	453382	(A)8→7	intergenic (+258/‑439)	clsA_1 → / → tyrS1_1	Major cardiolipin synthase ClsA/Tyrosine‑‑tRNA ligase 1						&dependent phenotype stable
Imi MIC 4	RA	1	757485	Δ1 bp	coding (734/1059 nt)	oppD_1 →	Oligopeptide transport ATP‑binding protein OppD
	RA	1	1039706	G→T	W608C (TGG→TGT)	walK →	Sensor histidine kinase WalK			Two‑component sensor kinase SA14‑24
	JC	1	1040801	(AAG)3→4	coding (1093/1311 nt)	MNCGNPNO_01065 →	hypothetical protein
	RA	1	1806393	A→C	Y42* (TAT→TAG)	MNCGNPNO_01829 ←	hypothetical protein
	JC	1	2023316	(TTTTTCGTTC)4→5	coding (3/390 nt)	MNCGNPNO_02039 ←	hypothetical protein
	RA	1	2508204	G→A	T630M (ACG→ATG)	penA ←	Penicillin‑binding protein 2B
	RA	1	2765104	Δ1 bp	coding (98/750 nt)	IreP←	Serine/threonine phosphatase stp			Stp_2
	MC	3	1	Δ12,895 bp		MNCGNPNO_03091–MNCGNPNO_03107	16 genes
							MNCGNPNO_03091, bcrA, MNCGNPNO_03094, MNCGNPNO_03095, MNCGNPNO_03096, MNCGNPNO_03097, bin3_2, topB_2, MNCGNPNO_03100, erm, MNCGNPNO_03102, soj_4, MNCGNPNO_03104, MNCGNPNO_03105, MNCGNPNO_03106, MNCGNPNO_03107
DL2AmpP95	RA	1	331870	G→T	L413L (CTG→CTT)	MNCGNPNO_00361 →	hypothetical protein
Amp MIC 16	RA	1	453382	(A)8→7	intergenic (+258/‑439)	clsA_1 → / → tyrS1_1	Major cardiolipin synthase ClsA/Tyrosine‑‑tRNA ligase 1
Imi MIC 4	RA	1	757485	Δ1 bp	coding (734/1059 nt)	oppD_1 →	Oligopeptide transport ATP‑binding protein OppD
	RA	1	1039706	G→T	W608C (TGG→TGT)	walK →	Sensor histidine kinase WalK			Two‑component sensor kinase SA14‑24
	RA	1	1806393	A→C	Y42* (TAT→TAG)	MNCGNPNO_01829 ←	hypothetical protein
	RA	1	2508204	G→A	T630M (ACG→ATG)	penA ←	Penicillin‑binding protein 2B
	RA	1	2765104	Δ1 bp	coding (98/750 nt)	IreP←	Serine/threonine phosphatase stp
	MC	3	1	Δ12,895 bp		MNCGNPNO_03091–MNCGNPNO_03107	16 genes
							MNCGNPNO_03091, bcrA, MNCGNPNO_03094, MNCGNPNO_03095, MNCGNPNO_03096, MNCGNPNO_03097, bin3_2, topB_2, MNCGNPNO_03100, erm, MNCGNPNO_03102, soj_4, MNCGNPNO_03104, MNCGNPNO_03105, MNCGNPNO_03106, MNCGNPNO_03107
DL2AmpP95R	RA	1	331870	G→T	L413L (CTG→CTT)	MNCGNPNO_00361 →	hypothetical protein
Amp MIC 12	RA	1	453382	(A)8→7	intergenic (+258/‑439)	clsA_1 → / → tyrS1_1	Major cardiolipin synthase ClsA/Tyrosine‑‑tRNA ligase 1
Imi MIC 12	RA	1	757485	Δ1 bp	coding (734/1059 nt)	oppD_1 →	Oligopeptide transport ATP‑binding protein OppD
	RA	1	864012	T→G	intergenic (‑157/‑13)	ppdK ← / → ccpN	Pyruvate, phosphate dikinase/Transcriptional repressor CcpN
	RA	1	1038998	C→A	N372K (AAC→AAA)	walK →	Sensor histidine kinase WalK			Two‑component sensor kinase SA14‑24
	RA	1	1039706	G→T	W608C (TGG→TGT)	walK →	Sensor histidine kinase WalK			Two‑component sensor kinase SA14‑24
	JC	1	1040801	(AAG)3→4	coding (1093/1311 nt)	MNCGNPNO_01065 →	hypothetical protein
	RA	1	1097544	G→T	E165* (GAA→TAA)	MNCGNPNO_01118 →	hypothetical protein
	RA	1	1806393	A→C	Y42* (TAT→TAG)	MNCGNPNO_01829 ←	hypothetical protein
	JC	1	2023316	(TTTTTCGTTC)4→5	coding (3/390 nt)	MNCGNPNO_02039 ←	hypothetical protein
	RA	1	2508204	G→A	T630M (ACG→ATG)	penA ←	Penicillin‑binding protein 2B
	RA	1	2684291	C→T	A133V (GCT→GTT)	oppA →	Oligopeptide‑binding protein OppA
	RA	1	2765104	Δ1 bp	coding (98/750 nt)	IreP←	Serine/threonine phosphatase stp
	MC	3	1	Δ12,895 bp		MNCGNPNO_03091–MNCGNPNO_03107	16 genes
DL2AmpP122	RA	1	331870	G→T	L413L (CTG→CTT)	MNCGNPNO_00361 →	hypothetical protein
Amp MIC 12	RA	1	453382	(A)8→7	intergenic (+258/‑439)	clsA_1 → / → tyrS1_1	Major cardiolipin synthase ClsA/Tyrosine‑‑tRNA ligase 1
Imi MIC 12	RA	1	757485	Δ1 bp	coding (734/1059 nt)	oppD_1 →	Oligopeptide transport ATP‑binding protein OppD
	RA	1	845953	C→T	A73T (GCC→ACC)	MNCGNPNO_00867 ←	hypothetical protein
	RA	1	1039706	G→T	W608C (TGG→TGT)	walK →	Sensor histidine kinase WalK			Two‑component sensor kinase SA14‑24
	RA	1	1610294	A→T	L536* (TTA→TAA)	ntpA ←	V‑type sodium ATPase catalytic subunit A
	RA	1	1806393	A→C	Y42* (TAT→TAG)	MNCGNPNO_01829 ←	hypothetical protein
	JC	1	2053570	Δ62 bp	coding (296‑357/642 nt)	MNCGNPNO_02071 ←	hypothetical protein
	RA	1	2104138	C→A	E64* (GAA→TAA)	pgpH ←	Cyclic‑di‑AMP phosphodiesterase PgpH
	RA	1	2508204	G→A	T630M (ACG→ATG)	penA ←	Penicillin‑binding protein 2B
	RA	1	2696742	+A	coding (84/786 nt)	MNCGNPNO_02731 ←	hypothetical protein
	RA	1	2765104	Δ1 bp	coding (98/750 nt)	IreP←	Serine/threonine phosphatase stp
	RA	1	2852604	C→A	P561T (CCG→ACG)	dgaR_5 →	Transcriptional regulatory protein DagR
	RA	1	2874768	(T)5→4	coding (716/1617 nt)	tagU_6 →	Polyisoprenyl‑teichoic acid‑‑peptidoglycan teichoic acid transferase TagU
	RA	2	35599	G→A	P418L (CCA→CTA)	dppE_9 ←	Dipeptide‑binding protein DppE
	MC	3	1	Δ12,895 bp		MNCGNPNO_03091–MNCGNPNO_03107	16 genes
DL2AmpP122R	RA	1	27473	(A)8→9	coding (2560/2886 nt)	dgaR_1 →	Transcriptional regulatory protein DagR
Amp MIC 6	RA	1	66034	A→G	G352G (GGA→GGG)	yfkN_1 →	Trifunctional nucleotide phosphoesterase protein YfkN
Imi MIC 8	RA	1	331870	G→T	L413L (CTG→CTT)	MNCGNPNO_00361 →	hypothetical protein
	RA	1	437465	C→T	P277S (CCT→TCT)	MNCGNPNO_00472 →	Tn3 family transposase TnBth1
	RA	1	453382	(A)8→7	intergenic (+258/‑439)	clsA_1 → / → tyrS1_1	Major cardiolipin synthase ClsA/Tyrosine‑‑tRNA ligase 1
	RA	1	626858	A→G	intergenic (+335/‑95)	MNCGNPNO_00641 → / → MNCGNPNO_00642	putative ABC transporter ATP‑binding protein/hypothetical protein
	RA	1	693367	G→A	A135T (GCT→ACT)	iphP →	Tyrosine‑protein phosphatase
	RA	1	757485	Δ1 bp	coding (734/1059 nt)	oppD_1 →	Oligopeptide transport ATP‑binding protein OppD
	RA	1	819669	A→G	D83G (GAT→GGT)	MNCGNPNO_00842 →	Farnesyl diphosphate synthase
	RA	1	864012	T→G	intergenic (‑157/‑13)	ppdK ← / → ccpN	Pyruvate, phosphate dikinase/Transcriptional repressor CcpN
	RA	1	943204	T→C	F619F (TTT→TTC)	MNCGNPNO_00968 →	hypothetical protein
	RA	1	997507	T→C	V112A (GTG→GCG)	pyrG →	CTP synthase
	RA	1	1038998	C→A	N372K (AAC→AAA)	walK →	Sensor histidine kinase WalK			Two‑component sensor kinase SA14‑24
	RA	1	1039706	G→T	W608C (TGG→TGT)	walK →	Sensor histidine kinase WalK			Two‑component sensor kinase SA14‑24
	JC	1	1040801	(AAG)3→4	coding (1093/1311 nt)	MNCGNPNO_01065 →	hypothetical protein
	RA	1	1097544	G→T	E165* (GAA→TAA)	MNCGNPNO_01118 →	hypothetical protein
	RA	1	1473236	A→G	A380A (GCA→GCG)	eutB →	Ethanolamine ammonia‑lyase heavy chain
	RA	1	1556337	G→A	Q135* (CAA→TAA)	MNCGNPNO_01577 ←	hypothetical protein
	RA	1	1593708	T→C	A293A (GCA→GCG)	dppE_6 ←	Dipeptide‑binding protein DppE
	RA	1	1600982	C→T	A80T (GCT→ACT)	MNCGNPNO_01619 ←	hypothetical protein
	RA	1	1649602	G→A	A61A (GCC→GCT)	hndC ←	NADP‑reducing hydrogenase subunit HndC
	RA	1	1661029	(A)9→8	intergenic (‑219/+328)	MNCGNPNO_01675 ← / ← cshB	hypothetical protein/DEAD‑box ATP‑dependent RNA helicase CshB
	RA	1	1731078	C→T	S228N (AGC→AAC)	MNCGNPNO_01748 ←	hypothetical protein
	RA	1	1732606	(T)8→7	coding (617/1488 nt)	MNCGNPNO_01749 ←	hypothetical protein
	RA	1	1806393	A→C	Y42* (TAT→TAG)	MNCGNPNO_01829 ←	hypothetical protein
	RA	1	1817230	A→G	F118F (TTT→TTC)	wbgU_2 ←	UDP‑N‑acetylglucosamine 4‑epimerase
	RA	1	1830108	(T)8→7	intergenic (‑198/+122)	MNCGNPNO_01845 ← / ← MNCGNPNO_01846	hypothetical protein/hypothetical protein
	RA	1	1872999	(T)9→8	coding (28/1713 nt)	MNCGNPNO_01886 ←	hypothetical protein
					coding (635/636 nt)	MNCGNPNO_01887 ←	hypothetical protein
	RA	1	1880365	T→C	Q227R (CAA→CGA)	MNCGNPNO_01892 ←	hypothetical protein
	RA	1	1938004	(T)8→7	coding (90/189 nt)	MNCGNPNO_01948 ←	hypothetical protein
	JC	1	2023316	(TTTTTCGTTC)4→5	coding (3/390 nt)	MNCGNPNO_02039 ←	hypothetical protein
	RA	1	2050723	(C)6→7	coding (874/1320 nt)	MNCGNPNO_02067 ←	Nucleobase transporter PlUacP
	RA	1	2126037	A→G	M16T (ATG→ACG)	murQ_2 ←	N‑acetylmuramic acid 6‑phosphate etherase
	RA	1	2399493	C→T	R180W (CGG→TGG)	MNCGNPNO_02415 →	hypothetical protein
	RA	1	2421671	T→C	D28G (GAT→GGT)	ahpC ←	Alkyl hydroperoxide reductase C
	RA	1	2468340	C→T	R100C (CGT→TGT)	MNCGNPNO_02492 →	hypothetical protein
	RA	1	2508204	G→A	T630M (ACG→ATG)	penA ←	Penicillin‑binding protein 2B
	RA	1	2520753	A→G	D70D (GAT→GAC)	MNCGNPNO_02563 ←	hypothetical protein
	RA	1	2558299	T→C	Q229R (CAA→CGA)	lacF_2 ←	Lactose transport system permease protein LacF
	RA	1	2684291	C→T	A133V (GCT→GTT)	oppA →	Oligopeptide‑binding protein OppA
	RA	1	2702356	A→G	V61A (GTG→GCG)	mreC ←	Cell shape‑determining protein MreC
	RA	1	2765104	Δ1 bp	coding (98/750 nt)	IreP←	Serine/threonine phosphatase stp
	JC	1	2808682	Δ10 bp	coding (246‑255/2577 nt)	mutS ←	DNA mismatch repair protein MutS
	RA	1	2841007	(A)8→7	intergenic (‑181/+181)	metN_2 ← / ← MNCGNPNO_02871	Methionine import ATP‑binding protein MetN/hypothetical protein
	MC	3	1	Δ12,895 bp		MNCGNPNO_03091–MNCGNPNO_03107	16 genes
DL2AmpP159	RA	1	331870	G→T	L413L (CTG→CTT)	MNCGNPNO_00361 →	hypothetical protein
Amp MIC 12	JC	1	402263	Δ14 bp	coding (435‑448/1209 nt)	tagU_1 →	Polyisoprenyl‑teichoic acid‑‑peptidoglycan teichoic acid transferase TagU
Imi MIC ND	RA	1	453382	(A)8→7	intergenic (+258/‑439)	clsA_1 → / → tyrS1_1	Major cardiolipin synthase ClsA/Tyrosine‑‑tRNA ligase 1
	RA	1	757485	Δ1 bp	coding (734/1059 nt)	oppD_1 →	Oligopeptide transport ATP‑binding protein OppD
	RA	1	845953	C→T	A73T (GCC→ACC)	MNCGNPNO_00867 ←	hypothetical protein
	RA	1	999457	C→T	A583T (GCC→ACC)	ponA ←	Penicillin‑binding protein 1A
	RA	1	1039706	G→T	W608C (TGG→TGT)	walK →	Sensor histidine kinase WalK			Two‑component sensor kinase SA14‑24
	RA	1	1610294	A→T	L536* (TTA→TAA)	ntpA ←	V‑type sodium ATPase catalytic subunit A
	RA	1	1806393	A→C	Y42* (TAT→TAG)	MNCGNPNO_01829 ←	hypothetical protein
	MC JC	1	2053570	Δ62 bp	coding (296‑357/642 nt)	MNCGNPNO_02071 ←	hypothetical protein
	RA	1	2104138	C→A	E64* (GAA→TAA)	pgpH ←	Cyclic‑di‑AMP phosphodiesterase PgpH
	RA	1	2168452	(T)7→6	intergenic (‑88/‑120)	pbp4 ← / → MNCGNPNO_02172	Peptidoglycan D,D‑transpeptidase MrdA/hypothetical protein					mrdA
	RA	1	2508204	G→A	T630M (ACG→ATG)	penA ←	Penicillin‑binding protein 2B
	RA	1	2696742	+A	coding (84/786 nt)	MNCGNPNO_02731 ←	hypothetical protein
	RA	1	2765104	Δ1 bp	coding (98/750 nt)	IreP←	Serine/threonine phosphatase stp
	RA	1	2852604	C→A	P561T (CCG→ACG)	dgaR_5 →	Transcriptional regulatory protein DagR
	RA	1	2874768	(T)5→4	coding (716/1617 nt)	tagU_6 →	Polyisoprenyl‑teichoic acid‑‑peptidoglycan teichoic acid transferase TagU
	RA	2	35599	G→A	P418L (CCA→CTA)	dppE_9 ←	Dipeptide‑binding protein DppE
	MC	3	1	Δ12,895 bp		MNCGNPNO_03091–MNCGNPNO_03107	16 genes
DL2AmpP159R	RA	1	27473	(A)8→9	coding (2560/2886 nt)	dgaR_1 →	Transcriptional regulatory protein DagR
Amp MIC 8	RA	1	66034	A→G	G352G (GGA→GGG)	yfkN_1 →	Trifunctional nucleotide phosphoesterase protein YfkN
Imi MIC 12	RA	1	124462	G→A	intergenic (+264/‑21)	MNCGNPNO_00106 → / → rutC	hypothetical protein/Putative aminoacrylate peracid reductase RutC
	RA	1	162389	T→C	G41G (GGT→GGC)	fusA →	Elongation factor G
	RA	1	331870	G→T	L413L (CTG→CTT)	MNCGNPNO_00361 →	hypothetical protein
	RA	1	437465	C→T	P277S (CCT→TCT)	MNCGNPNO_00472 →	Tn3 family transposase TnBth1
	RA	1	453382	(A)8→7	intergenic (+258/‑439)	clsA_1 → / → tyrS1_1	Major cardiolipin synthase ClsA/Tyrosine‑‑tRNA ligase 1
	RA	1	626858	A→G	intergenic (+335/‑95)	MNCGNPNO_00641 → / → MNCGNPNO_00642	putative ABC transporter ATP‑binding protein/hypothetical protein
	RA	1	642200	A→G	V173A (GTG→GCG)	glnQ_2 ←	Glutamine transport ATP‑binding protein GlnQ
	RA	1	691581	(T)9→8	coding (1211/1479 nt)	MNCGNPNO_00711 ←	hypothetical protein
	RA	1	693367	G→A	A135T (GCT→ACT)	iphP →	Tyrosine‑protein phosphatase
	RA	1	714369	(T)10→9	intergenic (‑80/‑86)	MNCGNPNO_00728 ← / → copB	hypothetical protein/Copper‑exporting P‑type ATPase B
	RA	1	757485	Δ1 bp	coding (734/1059 nt)	oppD_1 →	Oligopeptide transport ATP‑binding protein OppD
	RA	1	819669	A→G	D83G (GAT→GGT)	MNCGNPNO_00842 →	Farnesyl diphosphate synthase
	RA	1	864012	T→G	intergenic (‑157/‑13)	ppdK ← / → ccpN	Pyruvate, phosphate dikinase/Transcriptional repressor CcpN
	RA	1	943204	T→C	F619F (TTT→TTC)	MNCGNPNO_00968 →	hypothetical protein
	RA	1	997507	T→C	V112A (GTG→GCG)	pyrG →	CTP synthase
	RA	1	999502	C→T	G568S (GGC→AGC)	ponA ←	Penicillin‑binding protein 1A
	RA	1	1038998	C→A	N372K (AAC→AAA)	walK →	Sensor histidine kinase WalK			Two‑component sensor kinase SA14‑24
	RA	1	1039706	G→T	W608C (TGG→TGT)	walK →	Sensor histidine kinase WalK			Two‑component sensor kinase SA14‑24
	RA	1	1039853	A→G	N49D (AAT→GAT)	MNCGNPNO_01065 →	hypothetical protein
	JC	1	1040801	(AAG)3→4	coding (1093/1311 nt)	MNCGNPNO_01065 →	hypothetical protein
	RA	1	1097544	G→T	E165* (GAA→TAA)	MNCGNPNO_01118 →	hypothetical protein
	RA	1	1157641	T→C	V142A (GTG→GCG)	pphA →	Serine/threonine‑protein phosphatase 1
	RA	1	1473236	A→G	A380A (GCA→GCG)	eutB →	Ethanolamine ammonia‑lyase heavy chain
	RA	1	1556337	G→A	Q135* (CAA→TAA)	MNCGNPNO_01577 ←	hypothetical protein
	RA	1	1584336	(T)8→7	coding (145/618 nt)	MNCGNPNO_01603 ←	hypothetical protein
	RA	1	1593708	T→C	A293A (GCA→GCG)	dppE_6 ←	Dipeptide‑binding protein DppE
	RA	1	1600982	C→T	A80T (GCT→ACT)	MNCGNPNO_01619 ←	hypothetical protein
	RA	1	1649602	G→A	A61A (GCC→GCT)	hndC ←	NADP‑reducing hydrogenase subunit HndC
	RA	1	1661029	(A)9→8	intergenic (‑219/+328)	MNCGNPNO_01675 ← / ← cshB	hypothetical protein/DEAD‑box ATP‑dependent RNA helicase CshB
	RA	1	1670196	(A)6→7	intergenic (+129/‑208)	MNCGNPNO_01685 → / → MNCGNPNO_01686	hypothetical protein/hypothetical protein
	RA	1	1675721	(T)10→11	coding (1163/2412 nt)	fadA ←	3‑ketoacyl‑CoA thiolase
	RA	1	1681163	T→C	K12E (AAA→GAA)	dhaM‑2 ←	PEP‑dependent dihydroxyacetone kinase 2, phosphoryl donor subunit DhaM
	RA	1	1731078	C→T	S228N (AGC→AAC)	MNCGNPNO_01748 ←	hypothetical protein
	RA	1	1732606	(T)8→7	coding (617/1488 nt)	MNCGNPNO_01749 ←	hypothetical protein
	RA	1	1806393	A→C	Y42* (TAT→TAG)	MNCGNPNO_01829 ←	hypothetical protein
	RA	1	1817230	A→G	F118F (TTT→TTC)	wbgU_2 ←	UDP‑N‑acetylglucosamine 4‑epimerase
	RA	1	1830108	(T)8→7	intergenic (‑198/+122)	MNCGNPNO_01845 ← / ← MNCGNPNO_01846	hypothetical protein/hypothetical protein
	RA	1	1836579	T→C	P89P (CCA→CCG)	MNCGNPNO_01850 ←	hypothetical protein
	RA	1	1851915	(A)9→8	intergenic (‑42/+86)	wbbL ← / ← tagO	N‑acetylglucosaminyl‑diphospho‑decaprenol L‑rhamnosyltransferase/putative undecaprenyl‑phosphate N‑acetylglucosaminyl 1‑phosphate transferase
	RA	1	1872999	(T)9→8	coding (28/1713 nt)	MNCGNPNO_01886 ←	hypothetical protein
					coding (635/636 nt)	MNCGNPNO_01887 ←	hypothetical protein
	RA	1	1880365	T→C	Q227R (CAA→CGA)	MNCGNPNO_01892 ←	hypothetical protein
	RA	1	1938004	(T)8→7	coding (90/189 nt)	MNCGNPNO_01948 ←	hypothetical protein
	RA	1	1967342	(A)8→7	coding (365/762 nt)	ywqE ←	Tyrosine‑protein phosphatase YwqE
	RA	1	1977629	T→C	K30E (AAA→GAA)	MNCGNPNO_01991 ←	hypothetical protein
	RA	1	2004533	C→T	A65T (GCT→ACT)	MNCGNPNO_02020 ←	hypothetical protein
	JC	1	2023316	(TTTTTCGTTC)4→5	coding (3/390 nt)	MNCGNPNO_02039 ←	hypothetical protein
	RA	1	2050723	(C)6→7	coding (874/1320 nt)	MNCGNPNO_02067 ←	Nucleobase transporter PlUacP
	RA	1	2126037	A→G	M16T (ATG→ACG)	murQ_2 ←	N‑acetylmuramic acid 6‑phosphate etherase
	RA	1	2168452	(T)7→6	intergenic (‑88/‑120)	pbp4 ← / → MNCGNPNO_02172	Peptidoglycan D,D‑transpeptidase MrdA/hypothetical protein					mrdA
	RA	1	2399493	C→T	R180W (CGG→TGG)	MNCGNPNO_02415 →	hypothetical protein
	RA	1	2421671	T→C	D28G (GAT→GGT)	ahpC ←	Alkyl hydroperoxide reductase C
	RA	1	2468340	C→T	R100C (CGT→TGT)	MNCGNPNO_02492 →	hypothetical protein
	RA	1	2508204	G→A	T630M (ACG→ATG)	penA ←	Penicillin‑binding protein 2B
	RA	1	2520753	A→G	D70D (GAT→GAC)	MNCGNPNO_02563 ←	hypothetical protein
	RA	1	2558299	T→C	Q229R (CAA→CGA)	lacF_2 ←	Lactose transport system permease protein LacF
	RA	1	2654895	A→G	A374A (GCA→GCG)	MNCGNPNO_02691 →	hypothetical protein
	RA	1	2684291	C→T	A133V (GCT→GTT)	oppA →	Oligopeptide‑binding protein OppA
	RA	1	2702356	A→G	V61A (GTG→GCG)	mreC ←	Cell shape‑determining protein MreC
	RA	1	2765104	Δ1 bp	coding (98/750 nt)	IreP←	Serine/threonine phosphatase stp
	MC JC	1	2808682	Δ10 bp	coding (246‑255/2577 nt)	mutS ←	DNA mismatch repair protein MutS
	RA	1	2841007	(A)8→7	intergenic (‑181/+181)	metN_2 ← / ← MNCGNPNO_02871	Methionine import ATP‑binding protein MetN/hypothetical protein
	RA	1	2843263	(A)8→9	coding (931/975 nt)	yjiA →	P‑loop guanosine triphosphatase YjiA
	RA	2	56027	T→C	intergenic (+303/+149)	MNCGNPNO_03082 → / ← MNCGNPNO_03085	hypothetical protein/hypothetical protein
	MC	3	1	Δ12,895 bp		MNCGNPNO_03091–MNCGNPNO_03107	16 genes
DL2AmpP174^	RA	1	331870	G→T	L413L (CTG→CTT)	MNCGNPNO_00361 →	hypothetical protein
Began to be	MC JC	1	402263	Δ14 bp	coding (435‑448/1209 nt)	tagU_1 →	Polyisoprenyl‑teichoic acid‑‑peptidoglycan teichoic acid transferase TagU
dependent on	RA	1	453382	(A)8→7	intergenic (+258/‑439)	clsA_1 → / → tyrS1_1	Major cardiolipin synthase ClsA/Tyrosine‑‑tRNA ligase 1
beta lactams	RA	1	577136	Δ1 bp	coding (998/1167 nt)	dap →	D‑aminopeptidase
Amp MIC 12	RA	1	757485	Δ1 bp	coding (734/1059 nt)	oppD_1 →	Oligopeptide transport ATP‑binding protein OppD
Imi MIC >32	RA	1	845953	C→T	A73T (GCC→ACC)	MNCGNPNO_00867 ←	hypothetical protein
	RA	1	999457	C→T	A583T (GCC→ACC)	ponA ←	Penicillin‑binding protein 1A
	RA	1	1039706	G→T	W608C (TGG→TGT)	walK →	Sensor histidine kinase WalK			Two‑component sensor kinase SA14‑24
	RA	1	1610294	A→T	L536* (TTA→TAA)	ntpA ←	V‑type sodium ATPase catalytic subunit A
	RA	1	1806393	A→C	Y42* (TAT→TAG)	MNCGNPNO_01829 ←	hypothetical protein
	MC JC	1	2053570	Δ62 bp	coding (296‑357/642 nt)	MNCGNPNO_02071 ←	hypothetical protein
	RA	1	2104138	C→A	E64* (GAA→TAA)	pgpH ←	Cyclic‑di‑AMP phosphodiesterase PgpH
	RA	1	2168452	(T)7→6	intergenic (‑88/‑120)	pbp4 ← / → MNCGNPNO_02172	Peptidoglycan D,D‑transpeptidase MrdA/hypothetical protein					mrdA
	RA	1	2508204	G→A	T630M (ACG→ATG)	penA ←	Penicillin‑binding protein 2B
	RA	1	2696742	+A	coding (84/786 nt)	MNCGNPNO_02731 ←	hypothetical protein
	RA	1	2765104	Δ1 bp	coding (98/750 nt)	IreP←	Serine/threonine phosphatase stp
	RA	1	2852604	C→A	P561T (CCG→ACG)	dgaR_5 →	Transcriptional regulatory protein DagR
	RA	1	2874768	(T)5→4	coding (716/1617 nt)	tagU_6 →	Polyisoprenyl‑teichoic acid‑‑peptidoglycan teichoic acid transferase TagU
	RA	2	35599	G→A	P418L (CCA→CTA)	dppE_9 ←	Dipeptide‑binding protein DppE
	MC	3	1	Δ12,895 bp		MNCGNPNO_03091–MNCGNPNO_03107	16 genes
DL2AmpP174R	RA	1	27473	(A)8→9	coding (2560/2886 nt)	dgaR_1 →	Transcriptional regulatory protein DagR
Amp MIC 8	RA	1	66034	A→G	G352G (GGA→GGG)	yfkN_1 →	Trifunctional nucleotide phosphoesterase protein YfkN
Imi MIC 24	RA	1	124462	G→A	intergenic (+264/‑21)	MNCGNPNO_00106 → / → rutC	hypothetical protein/Putative aminoacrylate peracid reductase RutC
	RA	1	162389	T→C	G41G (GGT→GGC)	fusA →	Elongation factor G
	RA	1	331870	G→T	L413L (CTG→CTT)	MNCGNPNO_00361 →	hypothetical protein
	RA	1	332135	(A)8→7	coding (1504/2295 nt)	MNCGNPNO_00361 →	hypothetical protein
	RA	1	437465	C→T	P277S (CCT→TCT)	MNCGNPNO_00472 →	Tn3 family transposase TnBth1
	RA	1	453382	(A)8→7	intergenic (+258/‑439)	clsA_1 → / → tyrS1_1	Major cardiolipin synthase ClsA/Tyrosine‑‑tRNA ligase 1
	RA	1	626858	A→G	intergenic (+335/‑95)	MNCGNPNO_00641 → / → MNCGNPNO_00642	putative ABC transporter ATP‑binding protein/hypothetical protein
	RA	1	642200	A→G	V173A (GTG→GCG)	glnQ_2 ←	Glutamine transport ATP‑binding protein GlnQ
	RA	1	691581	(T)9→8	coding (1211/1479 nt)	MNCGNPNO_00711 ←	hypothetical protein
	RA	1	693367	G→A	A135T (GCT→ACT)	iphP →	Tyrosine‑protein phosphatase
	RA	1	714369	(T)10→9	intergenic (‑80/‑86)	MNCGNPNO_00728 ← / → copB	hypothetical protein/Copper‑exporting P‑type ATPase B
	RA	1	757485	Δ1 bp	coding (734/1059 nt)	oppD_1 →	Oligopeptide transport ATP‑binding protein OppD
	RA	1	811056	A→G	H57R (CAC→CGC)	MNCGNPNO_00827 →	hypothetical protein
	RA	1	819669	A→G	D83G (GAT→GGT)	MNCGNPNO_00842 →	Farnesyl diphosphate synthase
	RA	1	864012	T→G	intergenic (‑157/‑13)	ppdK ← / → ccpN	Pyruvate, phosphate dikinase/Transcriptional repressor CcpN
	RA	1	943204	T→C	F619F (TTT→TTC)	MNCGNPNO_00968 →	hypothetical protein
	RA	1	997507	T→C	V112A (GTG→GCG)	pyrG →	CTP synthase
	RA	1	999502	C→T	G568S (GGC→AGC)	ponA ←	Penicillin‑binding protein 1A
	RA	1	1038998	C→A	N372K (AAC→AAA)	walK →	Sensor histidine kinase WalK			Two‑component sensor kinase SA14‑24
	RA	1	1039706	G→T	W608C (TGG→TGT)	walK →	Sensor histidine kinase WalK			Two‑component sensor kinase SA14‑24
	RA	1	1039853	A→G	N49D (AAT→GAT)	MNCGNPNO_01065 →	hypothetical protein
	JC	1	1040801	(AAG)3→4	coding (1093/1311 nt)	MNCGNPNO_01065 →	hypothetical protein
	RA	1	1097544	G→T	E165* (GAA→TAA)	MNCGNPNO_01118 →	hypothetical protein
	RA	1	1157641	T→C	V142A (GTG→GCG)	pphA →	Serine/threonine‑protein phosphatase 1
	RA	1	1344726	A→G	T373A (ACT→GCT)	secA →	Protein translocase subunit SecA
	RA	1	1473236	A→G	A380A (GCA→GCG)	eutB →	Ethanolamine ammonia‑lyase heavy chain
	RA	1	1556337	G→A	Q135* (CAA→TAA)	MNCGNPNO_01577 ←	hypothetical protein
	RA	1	1584336	(T)8→7	coding (145/618 nt)	MNCGNPNO_01603 ←	hypothetical protein
	RA	1	1593708	T→C	A293A (GCA→GCG)	dppE_6 ←	Dipeptide‑binding protein DppE
	RA	1	1600982	C→T	A80T (GCT→ACT)	MNCGNPNO_01619 ←	hypothetical protein
	RA	1	1649602	G→A	A61A (GCC→GCT)	hndC ←	NADP‑reducing hydrogenase subunit HndC
	RA	1	1661029	(A)9→8	intergenic (‑219/+328)	MNCGNPNO_01675 ← / ← cshB	hypothetical protein/DEAD‑box ATP‑dependent RNA helicase CshB
	RA	1	1670196	(A)6→7	intergenic (+129/‑208)	MNCGNPNO_01685 → / → MNCGNPNO_01686	hypothetical protein/hypothetical protein
	RA	1	1675721	(T)10→11	coding (1163/2412 nt)	fadA ←	3‑ketoacyl‑CoA thiolase
	RA	1	1681163	T→C	K12E (AAA→GAA)	dhaM‑2 ←	PEP‑dependent dihydroxyacetone kinase 2, phosphoryl donor subunit DhaM
	RA	1	1699011	T→C	W140R (TGG→CGG)	cycB →	Cyclodextrin‑binding protein
	RA	1	1731078	C→T	S228N (AGC→AAC)	MNCGNPNO_01748 ←	hypothetical protein
	RA	1	1732606	(T)8→7	coding (617/1488 nt)	MNCGNPNO_01749 ←	hypothetical protein
	RA	1	1796613	T→C	E43E (GAA→GAG)	MNCGNPNO_01821 ←	hypothetical protein
	RA	1	1806393	A→C	Y42* (TAT→TAG)	MNCGNPNO_01829 ←	hypothetical protein
	RA	1	1817230	A→G	F118F (TTT→TTC)	wbgU_2 ←	UDP‑N‑acetylglucosamine 4‑epimerase
	RA	1	1830108	(T)8→7	intergenic (‑198/+122)	MNCGNPNO_01845 ← / ← MNCGNPNO_01846	hypothetical protein/hypothetical protein
	RA	1	1836579	T→C	P89P (CCA→CCG)	MNCGNPNO_01850 ←	hypothetical protein
	RA	1	1851915	(A)9→8	intergenic (‑42/+86)	wbbL ← / ← tagO	N‑acetylglucosaminyl‑diphospho‑decaprenol L‑rhamnosyltransferase/putative undecaprenyl‑phosphate N‑acetylglucosaminyl 1‑phosphate transferase
	RA	1	1872999	(T)9→8	coding (28/1713 nt)	MNCGNPNO_01886 ←	hypothetical protein
					coding (635/636 nt)	MNCGNPNO_01887 ←	hypothetical protein
	RA	1	1880365	T→C	Q227R (CAA→CGA)	MNCGNPNO_01892 ←	hypothetical protein
	RA	1	1938004	(T)8→7	coding (90/189 nt)	MNCGNPNO_01948 ←	hypothetical protein
	RA	1	1953916	(A)7→8	coding (363/1362 nt)	MNCGNPNO_01968 ←	hypothetical protein
	RA	1	1967342	(A)8→7	coding (365/762 nt)	ywqE ←	Tyrosine‑protein phosphatase YwqE
	RA	1	1977629	T→C	K30E (AAA→GAA)	MNCGNPNO_01991 ←	hypothetical protein
	RA	1	2004533	C→T	A65T (GCT→ACT)	MNCGNPNO_02020 ←	hypothetical protein
	JC	1	2023316	(TTTTTCGTTC)4→5	coding (3/390 nt)	MNCGNPNO_02039 ←	hypothetical protein
	RA	1	2050723	(C)6→7	coding (874/1320 nt)	MNCGNPNO_02067 ←	Nucleobase transporter PlUacP
	RA	1	2126037	A→G	M16T (ATG→ACG)	murQ_2 ←	N‑acetylmuramic acid 6‑phosphate etherase
	RA	1	2166723	A→G	S548P (TCG→CCG)	pbp4 ←	Peptidoglycan D,D‑transpeptidase MrdA					mrdA
	RA	1	2168452	(T)7→6	intergenic (‑88/‑120)	pbp4 ← / → MNCGNPNO_02172	Peptidoglycan D,D‑transpeptidase MrdA/hypothetical protein					mrdA
	RA	1	2399493	C→T	R180W (CGG→TGG)	MNCGNPNO_02415 →	hypothetical protein
	RA	1	2421671	T→C	D28G (GAT→GGT)	ahpC ←	Alkyl hydroperoxide reductase C
	RA	1	2468340	C→T	R100C (CGT→TGT)	MNCGNPNO_02492 →	hypothetical protein
	RA	1	2508204	G→A	T630M (ACG→ATG)	penA ←	Penicillin‑binding protein 2B
	RA	1	2517464	C→T	W199* (TGG→TGA)	aadK_1 ←	Aminoglycoside 6‑adenylyltransferase
	RA	1	2520244	T→C	Q240R (CAA→CGA)	MNCGNPNO_02563 ←	hypothetical protein
	RA	1	2520753	A→G	D70D (GAT→GAC)	MNCGNPNO_02563 ←	hypothetical protein
	RA	1	2558299	T→C	Q229R (CAA→CGA)	lacF_2 ←	Lactose transport system permease protein LacF
	RA	1	2654895	A→G	A374A (GCA→GCG)	MNCGNPNO_02691 →	hypothetical protein
	RA	1	2684291	C→T	A133V (GCT→GTT)	oppA →	Oligopeptide‑binding protein OppA
	RA	1	2702356	A→G	V61A (GTG→GCG)	mreC ←	Cell shape‑determining protein MreC
	RA	1	2728160	A→G	V133A (GTG→GCG)	yclN ←	Petrobactin import system permease protein YclN
	RA	1	2742650	(T)9→8	intergenic (‑53/+277)	rnc ← / ← MNCGNPNO_02777	Ribonuclease 3/hypothetical protein
	RA	1	2765104	Δ1 bp	coding (98/750 nt)	IreP←	Serine/threonine phosphatase stp
	MC JC	1	2808682	Δ10 bp	coding (246‑255/2577 nt)	mutS ←	DNA mismatch repair protein MutS
	RA	1	2841007	(A)8→7	intergenic (‑181/+181)	metN_2 ← / ← MNCGNPNO_02871	Methionine import ATP‑binding protein MetN/hypothetical protein
	RA	1	2843263	(A)8→9	coding (931/975 nt)	yjiA →	P‑loop guanosine triphosphatase YjiA
	RA	2	56027	T→C	intergenic (+303/+149)	MNCGNPNO_03082 → / ← MNCGNPNO_03085	hypothetical protein/hypothetical protein
	MC	3	1	Δ12,895 bp		MNCGNPNO_03091–MNCGNPNO_03107	16 genes
DL2AmpP200&	RA	1	331870	G→T	L413L (CTG→CTT)	MNCGNPNO_00361 →	hypothetical protein
dependent	MC JC	1	402263	Δ14 bp	coding (435‑448/1209 nt)	tagU_1 →	Polyisoprenyl‑teichoic acid‑‑peptidoglycan teichoic acid transferase TagU
phenotype	RA	1	453382	(A)8→7	intergenic (+258/‑439)	clsA_1 → / → tyrS1_1	Major cardiolipin synthase ClsA/Tyrosine‑‑tRNA ligase 1
became stable	RA	1	757485	Δ1 bp	coding (734/1059 nt)	oppD_1 →	Oligopeptide transport ATP‑binding protein OppD
Amp MIC 16	RA	1	845953	C→T	A73T (GCC→ACC)	MNCGNPNO_00867 ←	hypothetical protein
Imi MIC 24	RA	1	999457	C→T	A583T (GCC→ACC)	ponA ←	Penicillin‑binding protein 1A
	RA	1	1039706	G→T	W608C (TGG→TGT)	walK →	Sensor histidine kinase WalK			Two‑component sensor kinase SA14‑24
	RA	1	1610294	A→T	L536* (TTA→TAA)	ntpA ←	V‑type sodium ATPase catalytic subunit A
	RA	1	1806393	A→C	Y42* (TAT→TAG)	MNCGNPNO_01829 ←	hypothetical protein
	RA	1	1845944	C→G	intergenic (‑17/+42)	arnC_4 ← / ← rmlD	Undecaprenyl‑phosphate 4‑deoxy‑4‑formamido‑L‑arabinose transferase/dTDP‑4‑dehydrorhamnose reductase
	MC JC	1	2053570	Δ62 bp	coding (296‑357/642 nt)	MNCGNPNO_02071 ←	hypothetical protein
	RA	1	2104138	C→A	E64* (GAA→TAA)	pgpH ←	Cyclic‑di‑AMP phosphodiesterase PgpH
	RA	1	2168452	(T)7→6	intergenic (‑88/‑120)	pbp4 ← / → MNCGNPNO_02172	Peptidoglycan D,D‑transpeptidase MrdA/hypothetical protein					mrdA
	RA	1	2508204	G→A	T630M (ACG→ATG)	penA ←	Penicillin‑binding protein 2B
	RA	1	2696742	+A	coding (84/786 nt)	MNCGNPNO_02731 ←	hypothetical protein
	RA	1	2765104	Δ1 bp	coding (98/750 nt)	IreP←	Serine/threonine phosphatase stp				Two‑component sensor kinase SA14‑24
	RA	1	2852604	C→A	P561T (CCG→ACG)	dgaR_5 →	Transcriptional regulatory protein DagR
	RA	1	2874768	(T)5→4	coding (716/1617 nt)	tagU_6 →	Polyisoprenyl‑teichoic acid‑‑peptidoglycan teichoic acid transferase TagU
	RA	2	35599	G→A	P418L (CCA→CTA)	dppE_9 ←	Dipeptide‑binding protein DppE
	MC	3	1	Δ12,895 bp		MNCGNPNO_03091–MNCGNPNO_03107	16 genes
DL2AmpP200R	RA	1	27473	(A)8→9	coding (2560/2886 nt)	dgaR_1 →	Transcriptional regulatory protein DagR
Amp MIC 24	RA	1	66034	A→G	G352G (GGA→GGG)	yfkN_1 →	Trifunctional nucleotide phosphoesterase protein YfkN
Imi MIC 16	RA	1	124462	G→A	intergenic (+264/‑21)	MNCGNPNO_00106 → / → rutC	hypothetical protein/Putative aminoacrylate peracid reductase RutC
	RA	1	162389	T→C	G41G (GGT→GGC)	fusA →	Elongation factor G
	RA	1	331870	G→T	L413L (CTG→CTT)	MNCGNPNO_00361 →	hypothetical protein
	RA	1	332135	(A)8→7	coding (1504/2295 nt)	MNCGNPNO_00361 →	hypothetical protein
	RA	1	391855	C→T	G41S (GGC→AGC)	fcbA2 ←	4‑chlorobenzoate‑‑CoA ligase
	RA	1	437465	C→T	P277S (CCT→TCT)	MNCGNPNO_00472 →	Tn3 family transposase TnBth1
	RA	1	453382	(A)8→7	intergenic (+258/‑439)	clsA_1 → / → tyrS1_1	Major cardiolipin synthase ClsA/Tyrosine‑‑tRNA ligase 1
	RA	1	540541	A→G	S77S (AGT→AGC)	MNCGNPNO_00569 ←	hypothetical protein
	RA	1	626858	A→G	intergenic (+335/‑95)	MNCGNPNO_00641 → / → MNCGNPNO_00642	putative ABC transporter ATP‑binding protein/hypothetical protein
	RA	1	642200	A→G	V173A (GTG→GCG)	glnQ_2 ←	Glutamine transport ATP‑binding protein GlnQ
	RA	1	691581	(T)9→8	coding (1211/1479 nt)	MNCGNPNO_00711 ←	hypothetical protein
	RA	1	693367	G→A	A135T (GCT→ACT)	iphP →	Tyrosine‑protein phosphatase
	RA	1	714369	(T)10→9	intergenic (‑80/‑86)	MNCGNPNO_00728 ← / → copB	hypothetical protein/Copper‑exporting P‑type ATPase B
	RA	1	757485	Δ1 bp	coding (734/1059 nt)	oppD_1 →	Oligopeptide transport ATP‑binding protein OppD
	RA	1	763508	(T)8→7	coding (1161/1176 nt)	bicA ←	Bicarbonate transporter BicA
	RA	1	811056	A→G	H57R (CAC→CGC)	MNCGNPNO_00827 →	hypothetical protein
	RA	1	819669	A→G	D83G (GAT→GGT)	MNCGNPNO_00842 →	Farnesyl diphosphate synthase
	RA	1	864012	T→G	intergenic (‑157/‑13)	ppdK ← / → ccpN	Pyruvate, phosphate dikinase/Transcriptional repressor CcpN
	RA	1	943204	T→C	F619F (TTT→TTC)	MNCGNPNO_00968 →	hypothetical protein
	RA	1	997507	T→C	V112A (GTG→GCG)	pyrG →	CTP synthase
	RA	1	999502	C→T	G568S (GGC→AGC)	ponA ←	Penicillin‑binding protein 1A
	RA	1	1038998	C→A	N372K (AAC→AAA)	walK →	Sensor histidine kinase WalK				Two‑component sensor kinase SA14‑24
	RA	1	1039706	G→T	W608C (TGG→TGT)	walK →	Sensor histidine kinase WalK				Two‑component sensor kinase SA14‑24
	RA	1	1039853	A→G	N49D (AAT→GAT)	MNCGNPNO_01065 →	hypothetical protein
	JC	1	1040801	(AAG)3→4	coding (1093/1311 nt)	MNCGNPNO_01065 →	hypothetical protein
	RA	1	1097544	G→T	E165* (GAA→TAA)	MNCGNPNO_01118 →	hypothetical protein
	RA	1	1106044	A→G	D88G (GAC→GGC)	srrA_2 →	Transcriptional regulatory protein SrrA
	RA	1	1157641	T→C	V142A (GTG→GCG)	pphA →	Serine/threonine‑protein phosphatase 1
	RA	1	1344726	A→G	T373A (ACT→GCT)	secA →	Protein translocase subunit SecA
	RA	1	1380476	(A)6→7	coding (240/462 nt)	MNCGNPNO_01403 →	hypothetical protein
	RA	1	1473236	A→G	A380A (GCA→GCG)	eutB →	Ethanolamine ammonia‑lyase heavy chain
	RA	1	1556337	G→A	Q135* (CAA→TAA)	MNCGNPNO_01577 ←	hypothetical protein
	RA	1	1584336	(T)8→7	coding (145/618 nt)	MNCGNPNO_01603 ←	hypothetical protein
	RA	1	1593708	T→C	A293A (GCA→GCG)	dppE_6 ←	Dipeptide‑binding protein DppE
	RA	1	1600982	C→T	A80T (GCT→ACT)	MNCGNPNO_01619 ←	hypothetical protein
	RA	1	1649602	G→A	A61A (GCC→GCT)	hndC ←	NADP‑reducing hydrogenase subunit HndC
	RA	1	1661029	(A)9→8	intergenic (‑219/+328)	MNCGNPNO_01675 ← / ← cshB	hypothetical protein/DEAD‑box ATP‑dependent RNA helicase CshB
	RA	1	1670196	(A)6→7	intergenic (+129/‑208)	MNCGNPNO_01685 → / → MNCGNPNO_01686	hypothetical protein/hypothetical protein
	RA	1	1681163	T→C	K12E (AAA→GAA)	dhaM‑2 ←	PEP‑dependent dihydroxyacetone kinase 2, phosphoryl donor subunit DhaM
	RA	1	1699011	T→C	W140R (TGG→CGG)	cycB →	Cyclodextrin‑binding protein
	RA	1	1731078	C→T	S228N (AGC→AAC)	MNCGNPNO_01748 ←	hypothetical protein
	RA	1	1732606	(T)8→7	coding (617/1488 nt)	MNCGNPNO_01749 ←	hypothetical protein
	RA	1	1796613	T→C	E43E (GAA→GAG)	MNCGNPNO_01821 ←	hypothetical protein
	RA	1	1806393	A→C	Y42* (TAT→TAG)	MNCGNPNO_01829 ←	hypothetical protein
	RA	1	1817230	A→G	F118F (TTT→TTC)	wbgU_2 ←	UDP‑N‑acetylglucosamine 4‑epimerase
	RA	1	1830108	(T)8→7	intergenic (‑198/+122)	MNCGNPNO_01845 ← / ← MNCGNPNO_01846	hypothetical protein/hypothetical protein
	RA	1	1836579	T→C	P89P (CCA→CCG)	MNCGNPNO_01850 ←	hypothetical protein
	RA	1	1851915	(A)9→8	intergenic (‑42/+86)	wbbL ← / ← tagO	N‑acetylglucosaminyl‑diphospho‑decaprenol L‑rhamnosyltransferase/putative undecaprenyl‑phosphate N‑acetylglucosaminyl 1‑phosphate transferase
	RA	1	1872999	(T)9→8	coding (28/1713 nt)	MNCGNPNO_01886 ←	hypothetical protein
					coding (635/636 nt)	MNCGNPNO_01887 ←	hypothetical protein
	RA	1	1880365	T→C	Q227R (CAA→CGA)	MNCGNPNO_01892 ←	hypothetical protein
	RA	1	1938004	(T)8→7	coding (90/189 nt)	MNCGNPNO_01948 ←	hypothetical protein
	RA	1	1953916	(A)7→8	coding (363/1362 nt)	MNCGNPNO_01968 ←	hypothetical protein
	RA	1	1967342	(A)8→7	coding (365/762 nt)	ywqE ←	Tyrosine‑protein phosphatase YwqE
	RA	1	1977629	T→C	K30E (AAA→GAA)	MNCGNPNO_01991 ←	hypothetical protein
	RA	1	2004533	C→T	A65T (GCT→ACT)	MNCGNPNO_02020 ←	hypothetical protein
	JC	1	2023316	(TTTTTCGTTC)4→5	coding (3/390 nt)	MNCGNPNO_02039 ←	hypothetical protein
	RA	1	2050723	(C)6→7	coding (874/1320 nt)	MNCGNPNO_02067 ←	Nucleobase transporter PlUacP
	RA	1	2126037	A→G	M16T (ATG→ACG)	murQ_2 ←	N‑acetylmuramic acid 6‑phosphate etherase
	RA	1	2166723	A→G	S548P (TCG→CCG)	pbp4 ←	Peptidoglycan D,D‑transpeptidase MrdA					mrdA ←
	RA	1	2168452	(T)7→6	intergenic (‑88/‑120)	pbp4 ← / → MNCGNPNO_02172	Peptidoglycan D,D‑transpeptidase MrdA/hypothetical protein					mrdA ← / → MNCGNPNO_02172
	RA	1	2399493	C→T	R180W (CGG→TGG)	MNCGNPNO_02415 →	hypothetical protein
	RA	1	2421671	T→C	D28G (GAT→GGT)	ahpC ←	Alkyl hydroperoxide reductase C
	RA	1	2445313	G→A	A151V (GCG→GTG)	recR ←	Recombination protein RecR
	RA	1	2468340	C→T	R100C (CGT→TGT)	MNCGNPNO_02492 →	hypothetical protein
	RA	1	2508204	G→A	T630M (ACG→ATG)	penA ←	Penicillin‑binding protein 2B
	RA	1	2517464	C→T	W199* (TGG→TGA)	aadK_1 ←	Aminoglycoside 6‑adenylyltransferase
	RA	1	2520244	T→C	Q240R (CAA→CGA)	MNCGNPNO_02563 ←	hypothetical protein
	RA	1	2520753	A→G	D70D (GAT→GAC)	MNCGNPNO_02563 ←	hypothetical protein
	RA	1	2541053	A→T	F171I (TTT→ATT)	dgs ←	Processive diacylglycerol alpha‑glucosyltransferase
	RA	1	2558299	T→C	Q229R (CAA→CGA)	lacF_2 ←	Lactose transport system permease protein LacF
	RA	1	2580281	(T)6→7	coding (409/2565 nt)	MNCGNPNO_02627 →	hypothetical protein
	RA	1	2654895	A→G	A374A (GCA→GCG)	MNCGNPNO_02691 →	hypothetical protein
	RA	1	2679187	T→C	K155E (AAA→GAA)	MNCGNPNO_02710 ←	hypothetical protein
	RA	1	2684291	C→T	A133V (GCT→GTT)	oppA →	Oligopeptide‑binding protein OppA
	RA	1	2702356	A→G	V61A (GTG→GCG)	mreC ←	Cell shape‑determining protein MreC
	RA	1	2728160	A→G	V133A (GTG→GCG)	yclN ←	Petrobactin import system permease protein YclN
	RA	1	2742650	(T)9→8	intergenic (‑53/+277)	rnc ← / ← MNCGNPNO_02777	Ribonuclease 3/hypothetical protein
	RA	1	2765104	Δ1 bp	coding (98/750 nt)	IreP←	Serine/threonine phosphatase stp
	MC JC	1	2808682	Δ10 bp	coding (246‑255/2577 nt)	mutS ←	DNA mismatch repair protein MutS
	RA	1	2841007	(A)8→7	intergenic (‑181/+181)	metN_2 ← / ← MNCGNPNO_02871	Methionine import ATP‑binding protein MetN/hypothetical protein
	RA	1	2843263	(A)8→9	coding (931/975 nt)	yjiA →	P‑loop guanosine triphosphatase YjiA
	RA	2	23132	C→T	A528T (GCT→ACT)	MNCGNPNO_03032 ←	hypothetical protein
	RA	2	56027	T→C	intergenic (+303/+149)	MNCGNPNO_03082 → / ← MNCGNPNO_03085	hypothetical protein/hypothetical protein
	MC	3	1	Δ12,895 bp		MNCGNPNO_03091–MNCGNPNO_03107	16 genes

## Sheet: Original plate (3)
D32_L2_Amp
Reference genome: D32 Hybrid assembly Illumina/Nanopore					D32 has two plasmids and one is lost from passage 70 onwards
	RA: read alignment, MC: missing coverage, JC: new junction,				Dependent original plate, resistant replica								Color code
Passage	evidence	position	mutation	annotation	gene	description							Present before plate split
DL2AmpP14	No mutations												Unique to original plate
DL2AmpP70	RA	1	331870	G→T	L413L (CTG→CTT)	MNCGNPNO_00361 →	hypothetical protein						Unique to replica plate
Amp MIC 3	RA	1	453382	(A)8→7	intergenic (+258/‑439)	clsA_1 → / → tyrS1_1	Major cardiolipin synthase ClsA/Tyrosine‑‑tRNA ligase 1						Convergent in both O and N
Imi MIC 4	RA	1	757485	Δ1 bp	coding (734/1059 nt)	oppD_1 →	Oligopeptide transport ATP‑binding protein OppD
	RA	1	1039706	G→T	W608C (TGG→TGT)	walK →	Sensor histidine kinase WalK			Two‑component sensor kinase SA14‑24				^ start showing dependency
	JC	1	1040801	(AAG)3→4	coding (1093/1311 nt)	MNCGNPNO_01065 →	hypothetical protein							&dependent phenotype stable
	RA	1	1806393	A→C	Y42* (TAT→TAG)	MNCGNPNO_01829 ←	hypothetical protein
	JC	1	2023316	(TTTTTCGTTC)4→5	coding (3/390 nt)	MNCGNPNO_02039 ←	hypothetical protein
	RA	1	2508204	G→A	T630M (ACG→ATG)	penA ←	Penicillin‑binding protein 2B
	RA	1	2765104	Δ1 bp	coding (98/750 nt)	IreP←	Serine/threonine phosphatase stp
	MC	3	1	Δ12,895 bp		MNCGNPNO_03091–MNCGNPNO_03107	16 genes
							MNCGNPNO_03091, bcrA, MNCGNPNO_03094, MNCGNPNO_03095, MNCGNPNO_03096, MNCGNPNO_03097, bin3_2, topB_2, MNCGNPNO_03100, erm, MNCGNPNO_03102, soj_4, MNCGNPNO_03104, MNCGNPNO_03105, MNCGNPNO_03106, MNCGNPNO_03107
DL2AmpP95	RA	1	331870	G→T	L413L (CTG→CTT)	MNCGNPNO_00361 →	hypothetical protein
Amp MIC 16	RA	1	453382	(A)8→7	intergenic (+258/‑439)	clsA_1 → / → tyrS1_1	Major cardiolipin synthase ClsA/Tyrosine‑‑tRNA ligase 1
Imi MIC 4	RA	1	757485	Δ1 bp	coding (734/1059 nt)	oppD_1 →	Oligopeptide transport ATP‑binding protein OppD
	RA	1	1039706	G→T	W608C (TGG→TGT)	walK →	Sensor histidine kinase WalK			Two‑component sensor kinase SA14‑24
	RA	1	1806393	A→C	Y42* (TAT→TAG)	MNCGNPNO_01829 ←	hypothetical protein
	RA	1	2508204	G→A	T630M (ACG→ATG)	penA ←	Penicillin‑binding protein 2B
	RA	1	2765104	Δ1 bp	coding (98/750 nt)	IreP←	Serine/threonine phosphatase stp
	MC	3	1	Δ12,895 bp		MNCGNPNO_03091–MNCGNPNO_03107	16 genes
							MNCGNPNO_03091, bcrA, MNCGNPNO_03094, MNCGNPNO_03095, MNCGNPNO_03096, MNCGNPNO_03097, bin3_2, topB_2, MNCGNPNO_03100, erm, MNCGNPNO_03102, soj_4, MNCGNPNO_03104, MNCGNPNO_03105, MNCGNPNO_03106, MNCGNPNO_03107
DL2AmpP122	RA	1	331870	G→T	L413L (CTG→CTT)	MNCGNPNO_00361 →	hypothetical protein
Amp MIC 12	RA	1	453382	(A)8→7	intergenic (+258/‑439)	clsA_1 → / → tyrS1_1	Major cardiolipin synthase ClsA/Tyrosine‑‑tRNA ligase 1
Imi MIC 12	RA	1	757485	Δ1 bp	coding (734/1059 nt)	oppD_1 →	Oligopeptide transport ATP‑binding protein OppD
	RA	1	845953	C→T	A73T (GCC→ACC)	MNCGNPNO_00867 ←	hypothetical protein
	RA	1	1039706	G→T	W608C (TGG→TGT)	walK →	Sensor histidine kinase WalK			Two‑component sensor kinase SA14‑24
	RA	1	1610294	A→T	L536* (TTA→TAA)	ntpA ←	V‑type sodium ATPase catalytic subunit A
	RA	1	1806393	A→C	Y42* (TAT→TAG)	MNCGNPNO_01829 ←	hypothetical protein
	JC	1	2053570	Δ62 bp	coding (296‑357/642 nt)	MNCGNPNO_02071 ←	hypothetical protein
	RA	1	2104138	C→A	E64* (GAA→TAA)	pgpH ←	Cyclic‑di‑AMP phosphodiesterase PgpH
	RA	1	2508204	G→A	T630M (ACG→ATG)	penA ←	Penicillin‑binding protein 2B
	RA	1	2696742	+A	coding (84/786 nt)	MNCGNPNO_02731 ←	hypothetical protein
	RA	1	2765104	Δ1 bp	coding (98/750 nt)	IreP←	Serine/threonine phosphatase stp
	RA	1	2852604	C→A	P561T (CCG→ACG)	dgaR_5 →	Transcriptional regulatory protein DagR
	RA	1	2874768	(T)5→4	coding (716/1617 nt)	tagU_6 →	Polyisoprenyl‑teichoic acid‑‑peptidoglycan teichoic acid transferase TagU
	RA	2	35599	G→A	P418L (CCA→CTA)	dppE_9 ←	Dipeptide‑binding protein DppE
	MC	3	1	Δ12,895 bp		MNCGNPNO_03091–MNCGNPNO_03107	16 genes
DL2AmpP159	RA	1	331870	G→T	L413L (CTG→CTT)	MNCGNPNO_00361 →	hypothetical protein
Amp MIC 12	JC	1	402263	Δ14 bp	coding (435‑448/1209 nt)	tagU_1 →	Polyisoprenyl‑teichoic acid‑‑peptidoglycan teichoic acid transferase TagU
Imi MIC ND	RA	1	453382	(A)8→7	intergenic (+258/‑439)	clsA_1 → / → tyrS1_1	Major cardiolipin synthase ClsA/Tyrosine‑‑tRNA ligase 1
	RA	1	757485	Δ1 bp	coding (734/1059 nt)	oppD_1 →	Oligopeptide transport ATP‑binding protein OppD
	RA	1	845953	C→T	A73T (GCC→ACC)	MNCGNPNO_00867 ←	hypothetical protein
	RA	1	999457	C→T	A583T (GCC→ACC)	ponA ←	Penicillin‑binding protein 1A
	RA	1	1039706	G→T	W608C (TGG→TGT)	walK →	Sensor histidine kinase WalK			Two‑component sensor kinase SA14‑24
	RA	1	1610294	A→T	L536* (TTA→TAA)	ntpA ←	V‑type sodium ATPase catalytic subunit A
	RA	1	1806393	A→C	Y42* (TAT→TAG)	MNCGNPNO_01829 ←	hypothetical protein
	MC JC	1	2053570	Δ62 bp	coding (296‑357/642 nt)	MNCGNPNO_02071 ←	hypothetical protein
	RA	1	2104138	C→A	E64* (GAA→TAA)	pgpH ←	Cyclic‑di‑AMP phosphodiesterase PgpH
	RA	1	2168452	(T)7→6	intergenic (‑88/‑120)	pbp4 ← / → MNCGNPNO_02172	Peptidoglycan D,D‑transpeptidase MrdA/hypothetical protein					mrdA
	RA	1	2508204	G→A	T630M (ACG→ATG)	penA ←	Penicillin‑binding protein 2B
	RA	1	2696742	+A	coding (84/786 nt)	MNCGNPNO_02731 ←	hypothetical protein
	RA	1	2765104	Δ1 bp	coding (98/750 nt)	IreP←	Serine/threonine phosphatase stp
	RA	1	2852604	C→A	P561T (CCG→ACG)	dgaR_5 →	Transcriptional regulatory protein DagR
	RA	1	2874768	(T)5→4	coding (716/1617 nt)	tagU_6 →	Polyisoprenyl‑teichoic acid‑‑peptidoglycan teichoic acid transferase TagU
	RA	2	35599	G→A	P418L (CCA→CTA)	dppE_9 ←	Dipeptide‑binding protein DppE
	MC	3	1	Δ12,895 bp		MNCGNPNO_03091–MNCGNPNO_03107	16 genes
DL2AmpP174^	RA	1	331870	G→T	L413L (CTG→CTT)	MNCGNPNO_00361 →	hypothetical protein
Began to be	MC JC	1	402263	Δ14 bp	coding (435‑448/1209 nt)	tagU_1 →	Polyisoprenyl‑teichoic acid‑‑peptidoglycan teichoic acid transferase TagU
dependent on	RA	1	453382	(A)8→7	intergenic (+258/‑439)	clsA_1 → / → tyrS1_1	Major cardiolipin synthase ClsA/Tyrosine‑‑tRNA ligase 1
beta lactams	RA	1	577136	Δ1 bp	coding (998/1167 nt)	dap →	D‑aminopeptidase
Amp MIC 12	RA	1	757485	Δ1 bp	coding (734/1059 nt)	oppD_1 →	Oligopeptide transport ATP‑binding protein OppD
Imi MIC >32	RA	1	845953	C→T	A73T (GCC→ACC)	MNCGNPNO_00867 ←	hypothetical protein
	RA	1	999457	C→T	A583T (GCC→ACC)	ponA ←	Penicillin‑binding protein 1A
	RA	1	1039706	G→T	W608C (TGG→TGT)	walK →	Sensor histidine kinase WalK			Two‑component sensor kinase SA14‑24
	RA	1	1610294	A→T	L536* (TTA→TAA)	ntpA ←	V‑type sodium ATPase catalytic subunit A
	RA	1	1806393	A→C	Y42* (TAT→TAG)	MNCGNPNO_01829 ←	hypothetical protein
	MC JC	1	2053570	Δ62 bp	coding (296‑357/642 nt)	MNCGNPNO_02071 ←	hypothetical protein
	RA	1	2104138	C→A	E64* (GAA→TAA)	pgpH ←	Cyclic‑di‑AMP phosphodiesterase PgpH
	RA	1	2168452	(T)7→6	intergenic (‑88/‑120)	pbp4 ← / → MNCGNPNO_02172	Peptidoglycan D,D‑transpeptidase MrdA/hypothetical protein					mrdA
	RA	1	2508204	G→A	T630M (ACG→ATG)	penA ←	Penicillin‑binding protein 2B
	RA	1	2696742	+A	coding (84/786 nt)	MNCGNPNO_02731 ←	hypothetical protein
	RA	1	2765104	Δ1 bp	coding (98/750 nt)	IreP←	Serine/threonine phosphatase stp
	RA	1	2852604	C→A	P561T (CCG→ACG)	dgaR_5 →	Transcriptional regulatory protein DagR
	RA	1	2874768	(T)5→4	coding (716/1617 nt)	tagU_6 →	Polyisoprenyl‑teichoic acid‑‑peptidoglycan teichoic acid transferase TagU
	RA	2	35599	G→A	P418L (CCA→CTA)	dppE_9 ←	Dipeptide‑binding protein DppE
	MC	3	1	Δ12,895 bp		MNCGNPNO_03091–MNCGNPNO_03107	16 genes
DL2AmpP200&	RA	1	331870	G→T	L413L (CTG→CTT)	MNCGNPNO_00361 →	hypothetical protein
dependent	MC JC	1	402263	Δ14 bp	coding (435‑448/1209 nt)	tagU_1 →	Polyisoprenyl‑teichoic acid‑‑peptidoglycan teichoic acid transferase TagU
phenotype	RA	1	453382	(A)8→7	intergenic (+258/‑439)	clsA_1 → / → tyrS1_1	Major cardiolipin synthase ClsA/Tyrosine‑‑tRNA ligase 1
became stable	RA	1	757485	Δ1 bp	coding (734/1059 nt)	oppD_1 →	Oligopeptide transport ATP‑binding protein OppD
Amp MIC 16	RA	1	845953	C→T	A73T (GCC→ACC)	MNCGNPNO_00867 ←	hypothetical protein
Imi MIC 24	RA	1	999457	C→T	A583T (GCC→ACC)	ponA ←	Penicillin‑binding protein 1A
	RA	1	1039706	G→T	W608C (TGG→TGT)	walK →	Sensor histidine kinase WalK			Two‑component sensor kinase SA14‑24
	RA	1	1610294	A→T	L536* (TTA→TAA)	ntpA ←	V‑type sodium ATPase catalytic subunit A
	RA	1	1806393	A→C	Y42* (TAT→TAG)	MNCGNPNO_01829 ←	hypothetical protein
	RA	1	1845944	C→G	intergenic (‑17/+42)	arnC_4 ← / ← rmlD	Undecaprenyl‑phosphate 4‑deoxy‑4‑formamido‑L‑arabinose transferase/dTDP‑4‑dehydrorhamnose reductase
	MC JC	1	2053570	Δ62 bp	coding (296‑357/642 nt)	MNCGNPNO_02071 ←	hypothetical protein
	RA	1	2104138	C→A	E64* (GAA→TAA)	pgpH ←	Cyclic‑di‑AMP phosphodiesterase PgpH
	RA	1	2168452	(T)7→6	intergenic (‑88/‑120)	pbp4 ← / → MNCGNPNO_02172	Peptidoglycan D,D‑transpeptidase MrdA/hypothetical protein					mrdA
	RA	1	2508204	G→A	T630M (ACG→ATG)	penA ←	Penicillin‑binding protein 2B
	RA	1	2696742	+A	coding (84/786 nt)	MNCGNPNO_02731 ←	hypothetical protein
	RA	1	2765104	Δ1 bp	coding (98/750 nt)	IreP←	Serine/threonine phosphatase stp				Two‑component sensor kinase SA14‑24
	RA	1	2852604	C→A	P561T (CCG→ACG)	dgaR_5 →	Transcriptional regulatory protein DagR
	RA	1	2874768	(T)5→4	coding (716/1617 nt)	tagU_6 →	Polyisoprenyl‑teichoic acid‑‑peptidoglycan teichoic acid transferase TagU
	RA	2	35599	G→A	P418L (CCA→CTA)	dppE_9 ←	Dipeptide‑binding protein DppE
	MC	3	1	Δ12,895 bp		MNCGNPNO_03091–MNCGNPNO_03107	16 genes

## Sheet: Replica plate (3)
D32_L2_Amp
Reference genome: D32 Hybrid assembly Illumina/Nanopore					D32 has two plasmids and one is lost from passage 70 onwards
	RA: read alignment, MC: missing coverage, JC: new junction,				Dependent original plate, resistant replica								Color code
Passage	evidence	position	mutation	annotation	gene	description							Present before plate split
DL2AmpP14	No mutations												Unique to original plate
DL2AmpP70	RA	1	331870	G→T	L413L (CTG→CTT)	MNCGNPNO_00361 →	hypothetical protein						Unique to replica plate
Amp MIC 6	RA	1	453382	(A)8→7	intergenic (+258/‑439)	clsA_1 → / → tyrS1_1	Major cardiolipin synthase ClsA/Tyrosine‑‑tRNA ligase 1						Convergent in both O and N
Imi MIC 4	RA	1	757485	Δ1 bp	coding (734/1059 nt)	oppD_1 →	Oligopeptide transport ATP‑binding protein OppD
	RA	1	1039706	G→T	W608C (TGG→TGT)	walK →	Sensor histidine kinase WalK			Two‑component sensor kinase SA14‑24				^ start showing dependency
	JC	1	1040801	(AAG)3→4	coding (1093/1311 nt)	MNCGNPNO_01065 →	hypothetical protein							&dependent phenotype stable
	RA	1	1806393	A→C	Y42* (TAT→TAG)	MNCGNPNO_01829 ←	hypothetical protein
	JC	1	2023316	(TTTTTCGTTC)4→5	coding (3/390 nt)	MNCGNPNO_02039 ←	hypothetical protein
	RA	1	2508204	G→A	T630M (ACG→ATG)	penA ←	Penicillin‑binding protein 2B
	RA	1	2765104	Δ1 bp	coding (98/750 nt)	IreP←	Serine/threonine phosphatase stp			stp_2
	MC	3	1	Δ12,895 bp		MNCGNPNO_03091–MNCGNPNO_03107	16 genes
							MNCGNPNO_03091, bcrA, MNCGNPNO_03094, MNCGNPNO_03095, MNCGNPNO_03096, MNCGNPNO_03097, bin3_2, topB_2, MNCGNPNO_03100, erm, MNCGNPNO_03102, soj_4, MNCGNPNO_03104, MNCGNPNO_03105, MNCGNPNO_03106, MNCGNPNO_03107
DL2AmpP95R	RA	1	331870	G→T	L413L (CTG→CTT)	MNCGNPNO_00361 →	hypothetical protein
Amp MIC 12	RA	1	453382	(A)8→7	intergenic (+258/‑439)	clsA_1 → / → tyrS1_1	Major cardiolipin synthase ClsA/Tyrosine‑‑tRNA ligase 1
Imi MIC 12	RA	1	757485	Δ1 bp	coding (734/1059 nt)	oppD_1 →	Oligopeptide transport ATP‑binding protein OppD
	RA	1	864012	T→G	intergenic (‑157/‑13)	ppdK ← / → ccpN	Pyruvate, phosphate dikinase/Transcriptional repressor CcpN
	RA	1	1038998	C→A	N372K (AAC→AAA)	walK →	Sensor histidine kinase WalK			Two‑component sensor kinase SA14‑24
	RA	1	1039706	G→T	W608C (TGG→TGT)	walK →	Sensor histidine kinase WalK			Two‑component sensor kinase SA14‑24
	JC	1	1040801	(AAG)3→4	coding (1093/1311 nt)	MNCGNPNO_01065 →	hypothetical protein
	RA	1	1097544	G→T	E165* (GAA→TAA)	MNCGNPNO_01118 →	hypothetical protein
	RA	1	1806393	A→C	Y42* (TAT→TAG)	MNCGNPNO_01829 ←	hypothetical protein
	JC	1	2023316	(TTTTTCGTTC)4→5	coding (3/390 nt)	MNCGNPNO_02039 ←	hypothetical protein
	RA	1	2508204	G→A	T630M (ACG→ATG)	penA ←	Penicillin‑binding protein 2B
	RA	1	2684291	C→T	A133V (GCT→GTT)	oppA →	Oligopeptide‑binding protein OppA
	RA	1	2765104	Δ1 bp	coding (98/750 nt)	IreP←	Serine/threonine phosphatase stp
	MC	3	1	Δ12,895 bp		MNCGNPNO_03091–MNCGNPNO_03107	16 genes
DL2AmpP122R	RA	1	27473	(A)8→9	coding (2560/2886 nt)	dgaR_1 →	Transcriptional regulatory protein DagR
Amp MIC 6	RA	1	66034	A→G	G352G (GGA→GGG)	yfkN_1 →	Trifunctional nucleotide phosphoesterase protein YfkN
Imi MIC 8	RA	1	331870	G→T	L413L (CTG→CTT)	MNCGNPNO_00361 →	hypothetical protein
	RA	1	437465	C→T	P277S (CCT→TCT)	MNCGNPNO_00472 →	Tn3 family transposase TnBth1
	RA	1	453382	(A)8→7	intergenic (+258/‑439)	clsA_1 → / → tyrS1_1	Major cardiolipin synthase ClsA/Tyrosine‑‑tRNA ligase 1
	RA	1	626858	A→G	intergenic (+335/‑95)	MNCGNPNO_00641 → / → MNCGNPNO_00642	putative ABC transporter ATP‑binding protein/hypothetical protein
	RA	1	693367	G→A	A135T (GCT→ACT)	iphP →	Tyrosine‑protein phosphatase
	RA	1	757485	Δ1 bp	coding (734/1059 nt)	oppD_1 →	Oligopeptide transport ATP‑binding protein OppD
	RA	1	819669	A→G	D83G (GAT→GGT)	MNCGNPNO_00842 →	Farnesyl diphosphate synthase
	RA	1	864012	T→G	intergenic (‑157/‑13)	ppdK ← / → ccpN	Pyruvate, phosphate dikinase/Transcriptional repressor CcpN
	RA	1	943204	T→C	F619F (TTT→TTC)	MNCGNPNO_00968 →	hypothetical protein
	RA	1	997507	T→C	V112A (GTG→GCG)	pyrG →	CTP synthase
	RA	1	1038998	C→A	N372K (AAC→AAA)	walK →	Sensor histidine kinase WalK			Two‑component sensor kinase SA14‑24
	RA	1	1039706	G→T	W608C (TGG→TGT)	walK →	Sensor histidine kinase WalK			Two‑component sensor kinase SA14‑24
	JC	1	1040801	(AAG)3→4	coding (1093/1311 nt)	MNCGNPNO_01065 →	hypothetical protein
	RA	1	1097544	G→T	E165* (GAA→TAA)	MNCGNPNO_01118 →	hypothetical protein
	RA	1	1473236	A→G	A380A (GCA→GCG)	eutB →	Ethanolamine ammonia‑lyase heavy chain
	RA	1	1556337	G→A	Q135* (CAA→TAA)	MNCGNPNO_01577 ←	hypothetical protein
	RA	1	1593708	T→C	A293A (GCA→GCG)	dppE_6 ←	Dipeptide‑binding protein DppE
	RA	1	1600982	C→T	A80T (GCT→ACT)	MNCGNPNO_01619 ←	hypothetical protein
	RA	1	1649602	G→A	A61A (GCC→GCT)	hndC ←	NADP‑reducing hydrogenase subunit HndC
	RA	1	1661029	(A)9→8	intergenic (‑219/+328)	MNCGNPNO_01675 ← / ← cshB	hypothetical protein/DEAD‑box ATP‑dependent RNA helicase CshB
	RA	1	1731078	C→T	S228N (AGC→AAC)	MNCGNPNO_01748 ←	hypothetical protein
	RA	1	1732606	(T)8→7	coding (617/1488 nt)	MNCGNPNO_01749 ←	hypothetical protein
	RA	1	1806393	A→C	Y42* (TAT→TAG)	MNCGNPNO_01829 ←	hypothetical protein
	RA	1	1817230	A→G	F118F (TTT→TTC)	wbgU_2 ←	UDP‑N‑acetylglucosamine 4‑epimerase
	RA	1	1830108	(T)8→7	intergenic (‑198/+122)	MNCGNPNO_01845 ← / ← MNCGNPNO_01846	hypothetical protein/hypothetical protein
	RA	1	1872999	(T)9→8	coding (28/1713 nt)	MNCGNPNO_01886 ←	hypothetical protein
					coding (635/636 nt)	MNCGNPNO_01887 ←	hypothetical protein
	RA	1	1880365	T→C	Q227R (CAA→CGA)	MNCGNPNO_01892 ←	hypothetical protein
	RA	1	1938004	(T)8→7	coding (90/189 nt)	MNCGNPNO_01948 ←	hypothetical protein
	JC	1	2023316	(TTTTTCGTTC)4→5	coding (3/390 nt)	MNCGNPNO_02039 ←	hypothetical protein
	RA	1	2050723	(C)6→7	coding (874/1320 nt)	MNCGNPNO_02067 ←	Nucleobase transporter PlUacP
	RA	1	2126037	A→G	M16T (ATG→ACG)	murQ_2 ←	N‑acetylmuramic acid 6‑phosphate etherase
	RA	1	2399493	C→T	R180W (CGG→TGG)	MNCGNPNO_02415 →	hypothetical protein
	RA	1	2421671	T→C	D28G (GAT→GGT)	ahpC ←	Alkyl hydroperoxide reductase C
	RA	1	2468340	C→T	R100C (CGT→TGT)	MNCGNPNO_02492 →	hypothetical protein
	RA	1	2508204	G→A	T630M (ACG→ATG)	penA ←	Penicillin‑binding protein 2B
	RA	1	2520753	A→G	D70D (GAT→GAC)	MNCGNPNO_02563 ←	hypothetical protein
	RA	1	2558299	T→C	Q229R (CAA→CGA)	lacF_2 ←	Lactose transport system permease protein LacF
	RA	1	2684291	C→T	A133V (GCT→GTT)	oppA →	Oligopeptide‑binding protein OppA
	RA	1	2702356	A→G	V61A (GTG→GCG)	mreC ←	Cell shape‑determining protein MreC
	RA	1	2765104	Δ1 bp	coding (98/750 nt)	IreP←	Serine/threonine phosphatase stp
	JC	1	2808682	Δ10 bp	coding (246‑255/2577 nt)	mutS ←	DNA mismatch repair protein MutS
	RA	1	2841007	(A)8→7	intergenic (‑181/+181)	metN_2 ← / ← MNCGNPNO_02871	Methionine import ATP‑binding protein MetN/hypothetical protein
	MC	3	1	Δ12,895 bp		MNCGNPNO_03091–MNCGNPNO_03107	16 genes
DL2AmpP159R	RA	1	27473	(A)8→9	coding (2560/2886 nt)	dgaR_1 →	Transcriptional regulatory protein DagR
Amp MIC 8	RA	1	66034	A→G	G352G (GGA→GGG)	yfkN_1 →	Trifunctional nucleotide phosphoesterase protein YfkN
Imi MIC 12	RA	1	124462	G→A	intergenic (+264/‑21)	MNCGNPNO_00106 → / → rutC	hypothetical protein/Putative aminoacrylate peracid reductase RutC
	RA	1	162389	T→C	G41G (GGT→GGC)	fusA →	Elongation factor G
	RA	1	331870	G→T	L413L (CTG→CTT)	MNCGNPNO_00361 →	hypothetical protein
	RA	1	437465	C→T	P277S (CCT→TCT)	MNCGNPNO_00472 →	Tn3 family transposase TnBth1
	RA	1	453382	(A)8→7	intergenic (+258/‑439)	clsA_1 → / → tyrS1_1	Major cardiolipin synthase ClsA/Tyrosine‑‑tRNA ligase 1
	RA	1	626858	A→G	intergenic (+335/‑95)	MNCGNPNO_00641 → / → MNCGNPNO_00642	putative ABC transporter ATP‑binding protein/hypothetical protein
	RA	1	642200	A→G	V173A (GTG→GCG)	glnQ_2 ←	Glutamine transport ATP‑binding protein GlnQ
	RA	1	691581	(T)9→8	coding (1211/1479 nt)	MNCGNPNO_00711 ←	hypothetical protein
	RA	1	693367	G→A	A135T (GCT→ACT)	iphP →	Tyrosine‑protein phosphatase
	RA	1	714369	(T)10→9	intergenic (‑80/‑86)	MNCGNPNO_00728 ← / → copB	hypothetical protein/Copper‑exporting P‑type ATPase B
	RA	1	757485	Δ1 bp	coding (734/1059 nt)	oppD_1 →	Oligopeptide transport ATP‑binding protein OppD
	RA	1	819669	A→G	D83G (GAT→GGT)	MNCGNPNO_00842 →	Farnesyl diphosphate synthase
	RA	1	864012	T→G	intergenic (‑157/‑13)	ppdK ← / → ccpN	Pyruvate, phosphate dikinase/Transcriptional repressor CcpN
	RA	1	943204	T→C	F619F (TTT→TTC)	MNCGNPNO_00968 →	hypothetical protein
	RA	1	997507	T→C	V112A (GTG→GCG)	pyrG →	CTP synthase
	RA	1	999502	C→T	G568S (GGC→AGC)	ponA ←	Penicillin‑binding protein 1A
	RA	1	1038998	C→A	N372K (AAC→AAA)	walK →	Sensor histidine kinase WalK			Two‑component sensor kinase SA14‑24
	RA	1	1039706	G→T	W608C (TGG→TGT)	walK →	Sensor histidine kinase WalK			Two‑component sensor kinase SA14‑24
	RA	1	1039853	A→G	N49D (AAT→GAT)	MNCGNPNO_01065 →	hypothetical protein
	JC	1	1040801	(AAG)3→4	coding (1093/1311 nt)	MNCGNPNO_01065 →	hypothetical protein
	RA	1	1097544	G→T	E165* (GAA→TAA)	MNCGNPNO_01118 →	hypothetical protein
	RA	1	1157641	T→C	V142A (GTG→GCG)	pphA →	Serine/threonine‑protein phosphatase 1
	RA	1	1473236	A→G	A380A (GCA→GCG)	eutB →	Ethanolamine ammonia‑lyase heavy chain
	RA	1	1556337	G→A	Q135* (CAA→TAA)	MNCGNPNO_01577 ←	hypothetical protein
	RA	1	1584336	(T)8→7	coding (145/618 nt)	MNCGNPNO_01603 ←	hypothetical protein
	RA	1	1593708	T→C	A293A (GCA→GCG)	dppE_6 ←	Dipeptide‑binding protein DppE
	RA	1	1600982	C→T	A80T (GCT→ACT)	MNCGNPNO_01619 ←	hypothetical protein
	RA	1	1649602	G→A	A61A (GCC→GCT)	hndC ←	NADP‑reducing hydrogenase subunit HndC
	RA	1	1661029	(A)9→8	intergenic (‑219/+328)	MNCGNPNO_01675 ← / ← cshB	hypothetical protein/DEAD‑box ATP‑dependent RNA helicase CshB
	RA	1	1670196	(A)6→7	intergenic (+129/‑208)	MNCGNPNO_01685 → / → MNCGNPNO_01686	hypothetical protein/hypothetical protein
	RA	1	1675721	(T)10→11	coding (1163/2412 nt)	fadA ←	3‑ketoacyl‑CoA thiolase
	RA	1	1681163	T→C	K12E (AAA→GAA)	dhaM‑2 ←	PEP‑dependent dihydroxyacetone kinase 2, phosphoryl donor subunit DhaM
	RA	1	1731078	C→T	S228N (AGC→AAC)	MNCGNPNO_01748 ←	hypothetical protein
	RA	1	1732606	(T)8→7	coding (617/1488 nt)	MNCGNPNO_01749 ←	hypothetical protein
	RA	1	1806393	A→C	Y42* (TAT→TAG)	MNCGNPNO_01829 ←	hypothetical protein
	RA	1	1817230	A→G	F118F (TTT→TTC)	wbgU_2 ←	UDP‑N‑acetylglucosamine 4‑epimerase
	RA	1	1830108	(T)8→7	intergenic (‑198/+122)	MNCGNPNO_01845 ← / ← MNCGNPNO_01846	hypothetical protein/hypothetical protein
	RA	1	1836579	T→C	P89P (CCA→CCG)	MNCGNPNO_01850 ←	hypothetical protein
	RA	1	1851915	(A)9→8	intergenic (‑42/+86)	wbbL ← / ← tagO	N‑acetylglucosaminyl‑diphospho‑decaprenol L‑rhamnosyltransferase/putative undecaprenyl‑phosphate N‑acetylglucosaminyl 1‑phosphate transferase
	RA	1	1872999	(T)9→8	coding (28/1713 nt)	MNCGNPNO_01886 ←	hypothetical protein
					coding (635/636 nt)	MNCGNPNO_01887 ←	hypothetical protein
	RA	1	1880365	T→C	Q227R (CAA→CGA)	MNCGNPNO_01892 ←	hypothetical protein
	RA	1	1938004	(T)8→7	coding (90/189 nt)	MNCGNPNO_01948 ←	hypothetical protein
	RA	1	1967342	(A)8→7	coding (365/762 nt)	ywqE ←	Tyrosine‑protein phosphatase YwqE
	RA	1	1977629	T→C	K30E (AAA→GAA)	MNCGNPNO_01991 ←	hypothetical protein
	RA	1	2004533	C→T	A65T (GCT→ACT)	MNCGNPNO_02020 ←	hypothetical protein
	JC	1	2023316	(TTTTTCGTTC)4→5	coding (3/390 nt)	MNCGNPNO_02039 ←	hypothetical protein
	RA	1	2050723	(C)6→7	coding (874/1320 nt)	MNCGNPNO_02067 ←	Nucleobase transporter PlUacP
	RA	1	2126037	A→G	M16T (ATG→ACG)	murQ_2 ←	N‑acetylmuramic acid 6‑phosphate etherase
	RA	1	2168452	(T)7→6	intergenic (‑88/‑120)	pbp4 ← / → MNCGNPNO_02172	Peptidoglycan D,D‑transpeptidase MrdA/hypothetical protein					mrdA
	RA	1	2399493	C→T	R180W (CGG→TGG)	MNCGNPNO_02415 →	hypothetical protein
	RA	1	2421671	T→C	D28G (GAT→GGT)	ahpC ←	Alkyl hydroperoxide reductase C
	RA	1	2468340	C→T	R100C (CGT→TGT)	MNCGNPNO_02492 →	hypothetical protein
	RA	1	2508204	G→A	T630M (ACG→ATG)	penA ←	Penicillin‑binding protein 2B
	RA	1	2520753	A→G	D70D (GAT→GAC)	MNCGNPNO_02563 ←	hypothetical protein
	RA	1	2558299	T→C	Q229R (CAA→CGA)	lacF_2 ←	Lactose transport system permease protein LacF
	RA	1	2654895	A→G	A374A (GCA→GCG)	MNCGNPNO_02691 →	hypothetical protein
	RA	1	2684291	C→T	A133V (GCT→GTT)	oppA →	Oligopeptide‑binding protein OppA
	RA	1	2702356	A→G	V61A (GTG→GCG)	mreC ←	Cell shape‑determining protein MreC
	RA	1	2765104	Δ1 bp	coding (98/750 nt)	IreP←	Serine/threonine phosphatase stp
	MC JC	1	2808682	Δ10 bp	coding (246‑255/2577 nt)	mutS ←	DNA mismatch repair protein MutS
	RA	1	2841007	(A)8→7	intergenic (‑181/+181)	metN_2 ← / ← MNCGNPNO_02871	Methionine import ATP‑binding protein MetN/hypothetical protein
	RA	1	2843263	(A)8→9	coding (931/975 nt)	yjiA →	P‑loop guanosine triphosphatase YjiA
	RA	2	56027	T→C	intergenic (+303/+149)	MNCGNPNO_03082 → / ← MNCGNPNO_03085	hypothetical protein/hypothetical protein
	MC	3	1	Δ12,895 bp		MNCGNPNO_03091–MNCGNPNO_03107	16 genes
DL2AmpP174R	RA	1	27473	(A)8→9	coding (2560/2886 nt)	dgaR_1 →	Transcriptional regulatory protein DagR
Amp MIC 8	RA	1	66034	A→G	G352G (GGA→GGG)	yfkN_1 →	Trifunctional nucleotide phosphoesterase protein YfkN
Imi MIC 24	RA	1	124462	G→A	intergenic (+264/‑21)	MNCGNPNO_00106 → / → rutC	hypothetical protein/Putative aminoacrylate peracid reductase RutC
	RA	1	162389	T→C	G41G (GGT→GGC)	fusA →	Elongation factor G
	RA	1	331870	G→T	L413L (CTG→CTT)	MNCGNPNO_00361 →	hypothetical protein
	RA	1	332135	(A)8→7	coding (1504/2295 nt)	MNCGNPNO_00361 →	hypothetical protein
	RA	1	437465	C→T	P277S (CCT→TCT)	MNCGNPNO_00472 →	Tn3 family transposase TnBth1
	RA	1	453382	(A)8→7	intergenic (+258/‑439)	clsA_1 → / → tyrS1_1	Major cardiolipin synthase ClsA/Tyrosine‑‑tRNA ligase 1
	RA	1	626858	A→G	intergenic (+335/‑95)	MNCGNPNO_00641 → / → MNCGNPNO_00642	putative ABC transporter ATP‑binding protein/hypothetical protein
	RA	1	642200	A→G	V173A (GTG→GCG)	glnQ_2 ←	Glutamine transport ATP‑binding protein GlnQ
	RA	1	691581	(T)9→8	coding (1211/1479 nt)	MNCGNPNO_00711 ←	hypothetical protein
	RA	1	693367	G→A	A135T (GCT→ACT)	iphP →	Tyrosine‑protein phosphatase
	RA	1	714369	(T)10→9	intergenic (‑80/‑86)	MNCGNPNO_00728 ← / → copB	hypothetical protein/Copper‑exporting P‑type ATPase B
	RA	1	757485	Δ1 bp	coding (734/1059 nt)	oppD_1 →	Oligopeptide transport ATP‑binding protein OppD
	RA	1	811056	A→G	H57R (CAC→CGC)	MNCGNPNO_00827 →	hypothetical protein
	RA	1	819669	A→G	D83G (GAT→GGT)	MNCGNPNO_00842 →	Farnesyl diphosphate synthase
	RA	1	864012	T→G	intergenic (‑157/‑13)	ppdK ← / → ccpN	Pyruvate, phosphate dikinase/Transcriptional repressor CcpN
	RA	1	943204	T→C	F619F (TTT→TTC)	MNCGNPNO_00968 →	hypothetical protein
	RA	1	997507	T→C	V112A (GTG→GCG)	pyrG →	CTP synthase
	RA	1	999502	C→T	G568S (GGC→AGC)	ponA ←	Penicillin‑binding protein 1A
	RA	1	1038998	C→A	N372K (AAC→AAA)	walK →	Sensor histidine kinase WalK			Two‑component sensor kinase SA14‑24
	RA	1	1039706	G→T	W608C (TGG→TGT)	walK →	Sensor histidine kinase WalK			Two‑component sensor kinase SA14‑24
	RA	1	1039853	A→G	N49D (AAT→GAT)	MNCGNPNO_01065 →	hypothetical protein
	JC	1	1040801	(AAG)3→4	coding (1093/1311 nt)	MNCGNPNO_01065 →	hypothetical protein
	RA	1	1097544	G→T	E165* (GAA→TAA)	MNCGNPNO_01118 →	hypothetical protein
	RA	1	1157641	T→C	V142A (GTG→GCG)	pphA →	Serine/threonine‑protein phosphatase 1
	RA	1	1344726	A→G	T373A (ACT→GCT)	secA →	Protein translocase subunit SecA
	RA	1	1473236	A→G	A380A (GCA→GCG)	eutB →	Ethanolamine ammonia‑lyase heavy chain
	RA	1	1556337	G→A	Q135* (CAA→TAA)	MNCGNPNO_01577 ←	hypothetical protein
	RA	1	1584336	(T)8→7	coding (145/618 nt)	MNCGNPNO_01603 ←	hypothetical protein
	RA	1	1593708	T→C	A293A (GCA→GCG)	dppE_6 ←	Dipeptide‑binding protein DppE
	RA	1	1600982	C→T	A80T (GCT→ACT)	MNCGNPNO_01619 ←	hypothetical protein
	RA	1	1649602	G→A	A61A (GCC→GCT)	hndC ←	NADP‑reducing hydrogenase subunit HndC
	RA	1	1661029	(A)9→8	intergenic (‑219/+328)	MNCGNPNO_01675 ← / ← cshB	hypothetical protein/DEAD‑box ATP‑dependent RNA helicase CshB
	RA	1	1670196	(A)6→7	intergenic (+129/‑208)	MNCGNPNO_01685 → / → MNCGNPNO_01686	hypothetical protein/hypothetical protein
	RA	1	1675721	(T)10→11	coding (1163/2412 nt)	fadA ←	3‑ketoacyl‑CoA thiolase
	RA	1	1681163	T→C	K12E (AAA→GAA)	dhaM‑2 ←	PEP‑dependent dihydroxyacetone kinase 2, phosphoryl donor subunit DhaM
	RA	1	1699011	T→C	W140R (TGG→CGG)	cycB →	Cyclodextrin‑binding protein
	RA	1	1731078	C→T	S228N (AGC→AAC)	MNCGNPNO_01748 ←	hypothetical protein
	RA	1	1732606	(T)8→7	coding (617/1488 nt)	MNCGNPNO_01749 ←	hypothetical protein
	RA	1	1796613	T→C	E43E (GAA→GAG)	MNCGNPNO_01821 ←	hypothetical protein
	RA	1	1806393	A→C	Y42* (TAT→TAG)	MNCGNPNO_01829 ←	hypothetical protein
	RA	1	1817230	A→G	F118F (TTT→TTC)	wbgU_2 ←	UDP‑N‑acetylglucosamine 4‑epimerase
	RA	1	1830108	(T)8→7	intergenic (‑198/+122)	MNCGNPNO_01845 ← / ← MNCGNPNO_01846	hypothetical protein/hypothetical protein
	RA	1	1836579	T→C	P89P (CCA→CCG)	MNCGNPNO_01850 ←	hypothetical protein
	RA	1	1851915	(A)9→8	intergenic (‑42/+86)	wbbL ← / ← tagO	N‑acetylglucosaminyl‑diphospho‑decaprenol L‑rhamnosyltransferase/putative undecaprenyl‑phosphate N‑acetylglucosaminyl 1‑phosphate transferase
	RA	1	1872999	(T)9→8	coding (28/1713 nt)	MNCGNPNO_01886 ←	hypothetical protein
					coding (635/636 nt)	MNCGNPNO_01887 ←	hypothetical protein
	RA	1	1880365	T→C	Q227R (CAA→CGA)	MNCGNPNO_01892 ←	hypothetical protein
	RA	1	1938004	(T)8→7	coding (90/189 nt)	MNCGNPNO_01948 ←	hypothetical protein
	RA	1	1953916	(A)7→8	coding (363/1362 nt)	MNCGNPNO_01968 ←	hypothetical protein
	RA	1	1967342	(A)8→7	coding (365/762 nt)	ywqE ←	Tyrosine‑protein phosphatase YwqE
	RA	1	1977629	T→C	K30E (AAA→GAA)	MNCGNPNO_01991 ←	hypothetical protein
	RA	1	2004533	C→T	A65T (GCT→ACT)	MNCGNPNO_02020 ←	hypothetical protein
	JC	1	2023316	(TTTTTCGTTC)4→5	coding (3/390 nt)	MNCGNPNO_02039 ←	hypothetical protein
	RA	1	2050723	(C)6→7	coding (874/1320 nt)	MNCGNPNO_02067 ←	Nucleobase transporter PlUacP
	RA	1	2126037	A→G	M16T (ATG→ACG)	murQ_2 ←	N‑acetylmuramic acid 6‑phosphate etherase
	RA	1	2166723	A→G	S548P (TCG→CCG)	pbp4 ←	Peptidoglycan D,D‑transpeptidase MrdA					mrdA
	RA	1	2168452	(T)7→6	intergenic (‑88/‑120)	pbp4 ← / → MNCGNPNO_02172	Peptidoglycan D,D‑transpeptidase MrdA/hypothetical protein					mrdA
	RA	1	2399493	C→T	R180W (CGG→TGG)	MNCGNPNO_02415 →	hypothetical protein
	RA	1	2421671	T→C	D28G (GAT→GGT)	ahpC ←	Alkyl hydroperoxide reductase C
	RA	1	2468340	C→T	R100C (CGT→TGT)	MNCGNPNO_02492 →	hypothetical protein
	RA	1	2508204	G→A	T630M (ACG→ATG)	penA ←	Penicillin‑binding protein 2B
	RA	1	2517464	C→T	W199* (TGG→TGA)	aadK_1 ←	Aminoglycoside 6‑adenylyltransferase
	RA	1	2520244	T→C	Q240R (CAA→CGA)	MNCGNPNO_02563 ←	hypothetical protein
	RA	1	2520753	A→G	D70D (GAT→GAC)	MNCGNPNO_02563 ←	hypothetical protein
	RA	1	2558299	T→C	Q229R (CAA→CGA)	lacF_2 ←	Lactose transport system permease protein LacF
	RA	1	2654895	A→G	A374A (GCA→GCG)	MNCGNPNO_02691 →	hypothetical protein
	RA	1	2684291	C→T	A133V (GCT→GTT)	oppA →	Oligopeptide‑binding protein OppA
	RA	1	2702356	A→G	V61A (GTG→GCG)	mreC ←	Cell shape‑determining protein MreC
	RA	1	2728160	A→G	V133A (GTG→GCG)	yclN ←	Petrobactin import system permease protein YclN
	RA	1	2742650	(T)9→8	intergenic (‑53/+277)	rnc ← / ← MNCGNPNO_02777	Ribonuclease 3/hypothetical protein
	RA	1	2765104	Δ1 bp	coding (98/750 nt)	IreP←	Serine/threonine phosphatase stp
	MC JC	1	2808682	Δ10 bp	coding (246‑255/2577 nt)	mutS ←	DNA mismatch repair protein MutS
	RA	1	2841007	(A)8→7	intergenic (‑181/+181)	metN_2 ← / ← MNCGNPNO_02871	Methionine import ATP‑binding protein MetN/hypothetical protein
	RA	1	2843263	(A)8→9	coding (931/975 nt)	yjiA →	P‑loop guanosine triphosphatase YjiA
	RA	2	56027	T→C	intergenic (+303/+149)	MNCGNPNO_03082 → / ← MNCGNPNO_03085	hypothetical protein/hypothetical protein
	MC	3	1	Δ12,895 bp		MNCGNPNO_03091–MNCGNPNO_03107	16 genes
DL2AmpP200R	RA	1	27473	(A)8→9	coding (2560/2886 nt)	dgaR_1 →	Transcriptional regulatory protein DagR
Amp MIC 24	RA	1	66034	A→G	G352G (GGA→GGG)	yfkN_1 →	Trifunctional nucleotide phosphoesterase protein YfkN
Imi MIC 16	RA	1	124462	G→A	intergenic (+264/‑21)	MNCGNPNO_00106 → / → rutC	hypothetical protein/Putative aminoacrylate peracid reductase RutC
	RA	1	162389	T→C	G41G (GGT→GGC)	fusA →	Elongation factor G
	RA	1	331870	G→T	L413L (CTG→CTT)	MNCGNPNO_00361 →	hypothetical protein
	RA	1	332135	(A)8→7	coding (1504/2295 nt)	MNCGNPNO_00361 →	hypothetical protein
	RA	1	391855	C→T	G41S (GGC→AGC)	fcbA2 ←	4‑chlorobenzoate‑‑CoA ligase
	RA	1	437465	C→T	P277S (CCT→TCT)	MNCGNPNO_00472 →	Tn3 family transposase TnBth1
	RA	1	453382	(A)8→7	intergenic (+258/‑439)	clsA_1 → / → tyrS1_1	Major cardiolipin synthase ClsA/Tyrosine‑‑tRNA ligase 1
	RA	1	540541	A→G	S77S (AGT→AGC)	MNCGNPNO_00569 ←	hypothetical protein
	RA	1	626858	A→G	intergenic (+335/‑95)	MNCGNPNO_00641 → / → MNCGNPNO_00642	putative ABC transporter ATP‑binding protein/hypothetical protein
	RA	1	642200	A→G	V173A (GTG→GCG)	glnQ_2 ←	Glutamine transport ATP‑binding protein GlnQ
	RA	1	691581	(T)9→8	coding (1211/1479 nt)	MNCGNPNO_00711 ←	hypothetical protein
	RA	1	693367	G→A	A135T (GCT→ACT)	iphP →	Tyrosine‑protein phosphatase
	RA	1	714369	(T)10→9	intergenic (‑80/‑86)	MNCGNPNO_00728 ← / → copB	hypothetical protein/Copper‑exporting P‑type ATPase B
	RA	1	757485	Δ1 bp	coding (734/1059 nt)	oppD_1 →	Oligopeptide transport ATP‑binding protein OppD
	RA	1	763508	(T)8→7	coding (1161/1176 nt)	bicA ←	Bicarbonate transporter BicA
	RA	1	811056	A→G	H57R (CAC→CGC)	MNCGNPNO_00827 →	hypothetical protein
	RA	1	819669	A→G	D83G (GAT→GGT)	MNCGNPNO_00842 →	Farnesyl diphosphate synthase
	RA	1	864012	T→G	intergenic (‑157/‑13)	ppdK ← / → ccpN	Pyruvate, phosphate dikinase/Transcriptional repressor CcpN
	RA	1	943204	T→C	F619F (TTT→TTC)	MNCGNPNO_00968 →	hypothetical protein
	RA	1	997507	T→C	V112A (GTG→GCG)	pyrG →	CTP synthase
	RA	1	999502	C→T	G568S (GGC→AGC)	ponA ←	Penicillin‑binding protein 1A
	RA	1	1038998	C→A	N372K (AAC→AAA)	walK →	Sensor histidine kinase WalK				Two‑component sensor kinase SA14‑24
	RA	1	1039706	G→T	W608C (TGG→TGT)	walK →	Sensor histidine kinase WalK				Two‑component sensor kinase SA14‑24
	RA	1	1039853	A→G	N49D (AAT→GAT)	MNCGNPNO_01065 →	hypothetical protein
	JC	1	1040801	(AAG)3→4	coding (1093/1311 nt)	MNCGNPNO_01065 →	hypothetical protein
	RA	1	1097544	G→T	E165* (GAA→TAA)	MNCGNPNO_01118 →	hypothetical protein
	RA	1	1106044	A→G	D88G (GAC→GGC)	srrA_2 →	Transcriptional regulatory protein SrrA
	RA	1	1157641	T→C	V142A (GTG→GCG)	pphA →	Serine/threonine‑protein phosphatase 1
	RA	1	1344726	A→G	T373A (ACT→GCT)	secA →	Protein translocase subunit SecA
	RA	1	1380476	(A)6→7	coding (240/462 nt)	MNCGNPNO_01403 →	hypothetical protein
	RA	1	1473236	A→G	A380A (GCA→GCG)	eutB →	Ethanolamine ammonia‑lyase heavy chain
	RA	1	1556337	G→A	Q135* (CAA→TAA)	MNCGNPNO_01577 ←	hypothetical protein
	RA	1	1584336	(T)8→7	coding (145/618 nt)	MNCGNPNO_01603 ←	hypothetical protein
	RA	1	1593708	T→C	A293A (GCA→GCG)	dppE_6 ←	Dipeptide‑binding protein DppE
	RA	1	1600982	C→T	A80T (GCT→ACT)	MNCGNPNO_01619 ←	hypothetical protein
	RA	1	1649602	G→A	A61A (GCC→GCT)	hndC ←	NADP‑reducing hydrogenase subunit HndC
	RA	1	1661029	(A)9→8	intergenic (‑219/+328)	MNCGNPNO_01675 ← / ← cshB	hypothetical protein/DEAD‑box ATP‑dependent RNA helicase CshB
	RA	1	1670196	(A)6→7	intergenic (+129/‑208)	MNCGNPNO_01685 → / → MNCGNPNO_01686	hypothetical protein/hypothetical protein
	RA	1	1681163	T→C	K12E (AAA→GAA)	dhaM‑2 ←	PEP‑dependent dihydroxyacetone kinase 2, phosphoryl donor subunit DhaM
	RA	1	1699011	T→C	W140R (TGG→CGG)	cycB →	Cyclodextrin‑binding protein
	RA	1	1731078	C→T	S228N (AGC→AAC)	MNCGNPNO_01748 ←	hypothetical protein
	RA	1	1732606	(T)8→7	coding (617/1488 nt)	MNCGNPNO_01749 ←	hypothetical protein
	RA	1	1796613	T→C	E43E (GAA→GAG)	MNCGNPNO_01821 ←	hypothetical protein
	RA	1	1806393	A→C	Y42* (TAT→TAG)	MNCGNPNO_01829 ←	hypothetical protein
	RA	1	1817230	A→G	F118F (TTT→TTC)	wbgU_2 ←	UDP‑N‑acetylglucosamine 4‑epimerase
	RA	1	1830108	(T)8→7	intergenic (‑198/+122)	MNCGNPNO_01845 ← / ← MNCGNPNO_01846	hypothetical protein/hypothetical protein
	RA	1	1836579	T→C	P89P (CCA→CCG)	MNCGNPNO_01850 ←	hypothetical protein
	RA	1	1851915	(A)9→8	intergenic (‑42/+86)	wbbL ← / ← tagO	N‑acetylglucosaminyl‑diphospho‑decaprenol L‑rhamnosyltransferase/putative undecaprenyl‑phosphate N‑acetylglucosaminyl 1‑phosphate transferase
	RA	1	1872999	(T)9→8	coding (28/1713 nt)	MNCGNPNO_01886 ←	hypothetical protein
					coding (635/636 nt)	MNCGNPNO_01887 ←	hypothetical protein
	RA	1	1880365	T→C	Q227R (CAA→CGA)	MNCGNPNO_01892 ←	hypothetical protein
	RA	1	1938004	(T)8→7	coding (90/189 nt)	MNCGNPNO_01948 ←	hypothetical protein
	RA	1	1953916	(A)7→8	coding (363/1362 nt)	MNCGNPNO_01968 ←	hypothetical protein
	RA	1	1967342	(A)8→7	coding (365/762 nt)	ywqE ←	Tyrosine‑protein phosphatase YwqE
	RA	1	1977629	T→C	K30E (AAA→GAA)	MNCGNPNO_01991 ←	hypothetical protein
	RA	1	2004533	C→T	A65T (GCT→ACT)	MNCGNPNO_02020 ←	hypothetical protein
	JC	1	2023316	(TTTTTCGTTC)4→5	coding (3/390 nt)	MNCGNPNO_02039 ←	hypothetical protein
	RA	1	2050723	(C)6→7	coding (874/1320 nt)	MNCGNPNO_02067 ←	Nucleobase transporter PlUacP
	RA	1	2126037	A→G	M16T (ATG→ACG)	murQ_2 ←	N‑acetylmuramic acid 6‑phosphate etherase
	RA	1	2166723	A→G	S548P (TCG→CCG)	pbp4 ←	Peptidoglycan D,D‑transpeptidase MrdA					mrdA
	RA	1	2168452	(T)7→6	intergenic (‑88/‑120)	pbp4 ← / → MNCGNPNO_02172	Peptidoglycan D,D‑transpeptidase MrdA/hypothetical protein					mrdA
	RA	1	2399493	C→T	R180W (CGG→TGG)	MNCGNPNO_02415 →	hypothetical protein
	RA	1	2421671	T→C	D28G (GAT→GGT)	ahpC ←	Alkyl hydroperoxide reductase C
	RA	1	2445313	G→A	A151V (GCG→GTG)	recR ←	Recombination protein RecR
	RA	1	2468340	C→T	R100C (CGT→TGT)	MNCGNPNO_02492 →	hypothetical protein
	RA	1	2508204	G→A	T630M (ACG→ATG)	penA ←	Penicillin‑binding protein 2B
	RA	1	2517464	C→T	W199* (TGG→TGA)	aadK_1 ←	Aminoglycoside 6‑adenylyltransferase
	RA	1	2520244	T→C	Q240R (CAA→CGA)	MNCGNPNO_02563 ←	hypothetical protein
	RA	1	2520753	A→G	D70D (GAT→GAC)	MNCGNPNO_02563 ←	hypothetical protein
	RA	1	2541053	A→T	F171I (TTT→ATT)	dgs ←	Processive diacylglycerol alpha‑glucosyltransferase
	RA	1	2558299	T→C	Q229R (CAA→CGA)	lacF_2 ←	Lactose transport system permease protein LacF
	RA	1	2580281	(T)6→7	coding (409/2565 nt)	MNCGNPNO_02627 →	hypothetical protein
	RA	1	2654895	A→G	A374A (GCA→GCG)	MNCGNPNO_02691 →	hypothetical protein
	RA	1	2679187	T→C	K155E (AAA→GAA)	MNCGNPNO_02710 ←	hypothetical protein
	RA	1	2684291	C→T	A133V (GCT→GTT)	oppA →	Oligopeptide‑binding protein OppA
	RA	1	2702356	A→G	V61A (GTG→GCG)	mreC ←	Cell shape‑determining protein MreC
	RA	1	2728160	A→G	V133A (GTG→GCG)	yclN ←	Petrobactin import system permease protein YclN
	RA	1	2742650	(T)9→8	intergenic (‑53/+277)	rnc ← / ← MNCGNPNO_02777	Ribonuclease 3/hypothetical protein
	RA	1	2765104	Δ1 bp	coding (98/750 nt)	IreP←	Serine/threonine phosphatase stp
	MC JC	1	2808682	Δ10 bp	coding (246‑255/2577 nt)	mutS ←	DNA mismatch repair protein MutS
	RA	1	2841007	(A)8→7	intergenic (‑181/+181)	metN_2 ← / ← MNCGNPNO_02871	Methionine import ATP‑binding protein MetN/hypothetical protein
	RA	1	2843263	(A)8→9	coding (931/975 nt)	yjiA →	P‑loop guanosine triphosphatase YjiA
	RA	2	23132	C→T	A528T (GCT→ACT)	MNCGNPNO_03032 ←	hypothetical protein
	RA	2	56027	T→C	intergenic (+303/+149)	MNCGNPNO_03082 → / ← MNCGNPNO_03085	hypothetical protein/hypothetical protein
	MC	3	1	Δ12,895 bp		MNCGNPNO_03091–MNCGNPNO_03107	16 genes

## Sheet: JL1Amp Predicted mutations
JH2-2_L1_Amp
Reference genome: JH2-2 assembly Illumina, SPADES, PROKKA					There is no good gene annotation and genes appeared as unkown										Color code
	RA: read alignment, MC: missing coverage, JC: new junction,				Original plate susceptible, replicaplate with low level-resistance										Present before plate split
Passage	evidence	position	mutation	annotation	gene	description									Unique to original plate
JL1AmpP14	No predicted mutations														Unique to replica plate
Amp MIC 0.75															Convergent in both O and R
Imi MIC 3
JL1AmpP70	RA	Contig_1	116678	G→A	Q12* (CAG→TAG)	unknown ←	Transcription regulator [contains diacylglycerol kinase catalytic domain]
Amp MIC 3	RA	Contig_12	20986	T→G	V90G (GTA→GGA)	cdaA→	Diadenylate cyclase spyDAC; Bacterial checkpoint controller DisA with nucleotide‑binding domain
Imi MIC 3	RA	Contig_21	16995	C→G	intergenic (+98/+18)	unknown → / ← unknown	Hydrolase, haloacid dehalogenase‑like family/putative lipoprotein
	JC	Contig_21	22589	(GTTTTG)14→28	coding (2020/2358 nt)	unknown ←	Lipoamidase
	RA	Contig_3	91056	C→T	G44S (GGT→AGT)	ireP←	Protein serine/threonine phosphatase PrpC, regulation of stationary phase
	RA	Contig_3	114658	G→A	Q25* (CAA→TAA)	unknown ←	Transcriptional regulator in cluster with unspecified monosaccharide ABC transport system
	MC	Contig_50	1	Δ270 bp		unknown	unknown
	MC	Contig_51	1	Δ266 bp		unknown	unknown
	MC	Contig_52	1	Δ266 bp		[unknown]	[unknown]
	MC	Contig_54	1	Δ232 bp		[unknown]	[unknown]
	MC	Contig_55	1	Δ229 bp	intergenic (–/–)	– / –	–/–
	MC	Contig_56	1	Δ157 bp	intergenic (–/–)	– / –	–/–
	MC	Contig_59	1	Δ128 bp		unknown	unknown
	MC	Contig_60	1	(C)77→-1	intergenic (–/–)	– / –	–/–
	MC	Contig_61	1	(A)77→-1	intergenic (–/–)	– / –	–/–
JL1AmpP95	RA	Contig_1	116678	G→A	Q12* (CAG→TAG)	unknown ←	Transcription regulator [contains diacylglycerol kinase catalytic domain]
Amp MIC 3	RA	Contig_12	20986	T→G	V90G (GTA→GGA)	cdaA→	Diadenylate cyclase spyDAC; Bacterial checkpoint controller DisA with nucleotide‑binding domain
Imi MIC 4	RA	Contig_14	71081	A→G	D125G (GAC→GGC)	unknown →	DNA‑directed RNA polymerase delta subunit (EC 2.7.7.6)
	RA	Contig_2	127178	A→C	I363S (ATT→AGT)	unknown ←	Family 13 glycosyl hydrolase, row 724
	RA	Contig_21	16995	C→G	intergenic (+98/+18)	unknown → / ← unknown	Hydrolase, haloacid dehalogenase‑like family/putative lipoprotein
	JC	Contig_21	22589	(GTTTTG)14→32	coding (2020/2358 nt)	unknown ←	Lipoamidase
	RA	Contig_3	91056	C→T	G44S (GGT→AGT)	ireP←	Protein serine/threonine phosphatase PrpC, regulation of stationary phase
	RA	Contig_3	114658	G→A	Q25* (CAA→TAA)	unknown ←	Transcriptional regulator in cluster with unspecified monosaccharide ABC transport system
	MC	Contig_50	1	Δ270 bp		unknown	unknown
	MC	Contig_51	1	Δ266 bp		unknown	unknown
	MC	Contig_52	1	Δ266 bp		[unknown]	[unknown]
	MC	Contig_54	1	Δ232 bp		[unknown]	[unknown]
	MC	Contig_55	1	Δ229 bp	intergenic (–/–)	– / –	–/–
	MC	Contig_58	1	Δ139 bp		unknown	unknown
	MC	Contig_59	1	Δ128 bp		unknown	unknown
	MC	Contig_60	1	(C)77→-1	intergenic (–/–)	– / –	–/–
	MC	Contig_61	1	(A)77→-1	intergenic (–/–)	– / –	–/–
JL1AmpP95R	RA	Contig_1	116678	G→A	Q12* (CAG→TAG)	unknown ←	Transcription regulator [contains diacylglycerol kinase catalytic domain]
Amp MIC 8	RA	Contig_1	261004	(A)7→6	intergenic (‑126/‑82)	pbp4 ← / → unknown	Putative virion core protein (lumpy skin disease virus)/Penicillin‑binding protein 4							This is the promoter deletion found in LS4828
Imi MIC 16	RA	Contig_1	262368	C→T	T428I (ACA→ATA)	pbp4 →	Penicillin‑binding protein 4
	RA	Contig_12	20986	T→G	V90G (GTA→GGA)	cdaA→	Diadenylate cyclase spyDAC; Bacterial checkpoint controller DisA with nucleotide‑binding domain
	RA	Contig_19	42626	C→T	G19S (GGT→AGT)	unknown ←	Diglucosyl diacylglycerol synthase (1,2‑linking) (EC 2.4.1.208)
	RA	Contig_21	16995	C→G	intergenic (+98/+18)	unknown → / ← unknown	Hydrolase, haloacid dehalogenase‑like family/putative lipoprotein
	RA	Contig_3	91056	C→T	G44S (GGT→AGT)	ireP←	Protein serine/threonine phosphatase PrpC, regulation of stationary phase
	MC	Contig_50	1	Δ270 bp		unknown	unknown
	MC	Contig_51	1	Δ266 bp		unknown	unknown
	MC	Contig_52	1	Δ266 bp		[unknown]	[unknown]
	MC	Contig_54	1	Δ232 bp		[unknown]	[unknown]
	MC	Contig_55	1	Δ229 bp	intergenic (–/–)	– / –	–/–
	MC	Contig_56	1	Δ157 bp	intergenic (–/–)	– / –	–/–
	MC	Contig_60	1	(C)77→-1	intergenic (–/–)	– / –	–/–
	MC	Contig_61	1	(A)77→-1	intergenic (–/–)	– / –	–/–
	RA	Contig_8	26067	C→T	Q18* (CAG→TAG)	amiA→	N‑acetylmuramoyl‑L‑alanine amidase (EC 3.5.1.28)
	RA	Contig_9	100886	T→A	intergenic (+78/‑37)	unknown → / → unknown	Putative DNA‑directed RNA polymerase sigma factor, sigma H family/Veg protein
JL1AmpP122	SNP			C -> T			hypothetical protein
Amp MIC 4	SNP			G -> T	GGG → TGG		cation transporter E1-E2 family ATPase
Imi MIC 16	SNP			A -> C	GTA → GGA		hypothetical protein
data from previous seq	RA	Contig_1	116678	G→A	Q12* (CAG→TAG)	unknown ←	Transcription regulator [contains diacylglycerol kinase catalytic domain]
	RA	Contig_12	20986	T→G	V90G (GTA→GGA)	cdaA→	Diadenylate cyclase spyDAC; Bacterial checkpoint controller DisA with nucleotide‑binding domain
	RA	Contig_14	71081	A→G	D125G (GAC→GGC)	unknown →	DNA‑directed RNA polymerase delta subunit (EC 2.7.7.6)
	RA	Contig_2	127178	A→C	I363S (ATT→AGT)	unknown ←	Family 13 glycosyl hydrolase, row 724
	RA	Contig_21	16995	C→G	intergenic (+98/+18)	unknown → / ← unknown	Hydrolase, haloacid dehalogenase‑like family/putative lipoprotein
	JC	Contig_21	22589	(GTTTTG)14→32	coding (2020/2358 nt)	unknown ←	Lipoamidase
	RA	Contig_3	91056	C→T	G44S (GGT→AGT)	ireP←	Protein serine/threonine phosphatase PrpC, regulation of stationary phase
	RA	Contig_3	114658	G→A	Q25* (CAA→TAA)	unknown ←	Transcriptional regulator in cluster with unspecified monosaccharide ABC transport system
	MC	Contig_50	1	Δ270 bp		unknown	unknown
	MC	Contig_51	1	Δ266 bp		unknown	unknown
	MC	Contig_52	1	Δ266 bp		[unknown]	[unknown]
	MC	Contig_54	1	Δ232 bp		[unknown]	[unknown]
	MC	Contig_55	1	Δ229 bp	intergenic (–/–)	– / –	–/–
	MC	Contig_58	1	Δ139 bp		unknown	unknown
	MC	Contig_59	1	Δ128 bp		unknown	unknown
	MC	Contig_60	1	(C)77→-1	intergenic (–/–)	– / –	–/–
	MC	Contig_61	1	(A)77→-1	intergenic (–/–)	– / –	–/–
JL1AmpP122R	RA	Contig_1	116678	G→A	Q12* (CAG→TAG)	unknown ←	Transcription regulator [contains diacylglycerol kinase catalytic domain]
Amp MIC 12	RA	Contig_1	261004	(A)7→6	intergenic (‑126/‑82)	pbp4 ← / → unknown	Putative virion core protein (lumpy skin disease virus)/Penicillin‑binding protein 4
Imi MIC 48	RA	Contig_1	262368	C→T	T428I (ACA→ATA)	pbp4 →	Penicillin‑binding protein 4
	RA	Contig_12	20986	T→G	V90G (GTA→GGA)	cdaA→	Diadenylate cyclase spyDAC; Bacterial checkpoint controller DisA with nucleotide‑binding domain
	RA	Contig_16	48302	G→A	W44* (TGG→TGA)	unknown →	putative membrane‑associated phospholipid phosphatase, PAP2 superfamily / Cell envelope‑associated transcriptional attenuator LytR‑CpsA‑Psr, subfamily F2
	RA	Contig_19	42626	C→T	G19S (GGT→AGT)	unknown ←	Diglucosyl diacylglycerol synthase (1,2‑linking) (EC 2.4.1.208)
	RA	Contig_21	16995	C→G	intergenic (+98/+18)	unknown → / ← unknown	Hydrolase, haloacid dehalogenase‑like family/putative lipoprotein
	MC JC	Contig_3	22697	Δ730 bp		[unknown]	[unknown]
	RA	Contig_3	91056	C→T	G44S (GGT→AGT)	ireP←	Protein serine/threonine phosphatase PrpC, regulation of stationary phase
	MC	Contig_50	1	Δ270 bp		unknown	unknown
	MC	Contig_51	1	Δ266 bp		unknown	unknown
	MC	Contig_52	1	Δ266 bp		[unknown]	[unknown]
	MC	Contig_54	1	Δ232 bp		[unknown]	[unknown]
	MC	Contig_55	1	Δ229 bp	intergenic (–/–)	– / –	–/–
	MC	Contig_56	1	Δ157 bp	intergenic (–/–)	– / –	–/–
	MC	Contig_59	1	Δ128 bp		unknown	unknown
	MC	Contig_60	1	(C)77→-1	intergenic (–/–)	– / –	–/–
	MC	Contig_61	1	(A)77→-1	intergenic (–/–)	– / –	–/–
	RA	Contig_8	26067	C→T	Q18* (CAG→TAG)	amiA→	N‑acetylmuramoyl‑L‑alanine amidase (EC 3.5.1.28)
	RA	Contig_9	100886	T→A	intergenic (+78/‑37)	unknown → / → unknown	Putative DNA‑directed RNA polymerase sigma factor, sigma H family/Veg protein
JL1AmpP142R	RA	Contig_1	116678	G→A	Q12* (CAG→TAG)	unknown ←	Transcription regulator [contains diacylglycerol kinase catalytic domain]
Amp MIC 8	RA	Contig_1	261004	(A)7→6	intergenic (‑126/‑82)	pbp4 ← / → unknown	Putative virion core protein (lumpy skin disease virus)/Penicillin‑binding protein 4
Imi MIC 24	RA	Contig_1	262368	C→T	T428I (ACA→ATA)	pbp4 →	Penicillin‑binding protein 4
	RA	Contig_12	20986	T→G	V90G (GTA→GGA)	cdaA→	Diadenylate cyclase spyDAC; Bacterial checkpoint controller DisA with nucleotide‑binding domain
	RA	Contig_16	48302	G→A	W44* (TGG→TGA)	unknown →	putative membrane‑associated phospholipid phosphatase, PAP2 superfamily / Cell envelope‑associated transcriptional attenuator LytR‑CpsA‑Psr, subfamily F2
	RA	Contig_19	42626	C→T	G19S (GGT→AGT)	unknown ←	Diglucosyl diacylglycerol synthase (1,2‑linking) (EC 2.4.1.208)
	RA	Contig_21	16995	C→G	intergenic (+98/+18)	unknown → / ← unknown	Hydrolase, haloacid dehalogenase‑like family/putative lipoprotein
	JC	Contig_21	22589	(GTTTTG)14→30	coding (2020/2358 nt)	unknown ←	Lipoamidase
	MC JC	Contig_3	22697	Δ730 bp		[unknown]	[unknown]
	RA	Contig_3	91056	C→T	G44S (GGT→AGT)	ireP←	Protein serine/threonine phosphatase PrpC, regulation of stationary phase
	MC	Contig_50	1	Δ270 bp		unknown	unknown
	MC	Contig_51	1	Δ266 bp		unknown	unknown
	MC	Contig_52	1	Δ266 bp		[unknown]	[unknown]
	MC	Contig_54	1	Δ232 bp		[unknown]	[unknown]
	MC	Contig_55	1	Δ229 bp	intergenic (–/–)	– / –	–/–
	MC	Contig_56	1	Δ157 bp	intergenic (–/–)	– / –	–/–
	MC	Contig_59	1	Δ128 bp		unknown	unknown
	MC	Contig_60	1	(C)77→-1	intergenic (–/–)	– / –	–/–
	MC	Contig_61	1	(A)77→-1	intergenic (–/–)	– / –	–/–
	RA	Contig_8	26067	C→T	Q18* (CAG→TAG)	amiA→	N‑acetylmuramoyl‑L‑alanine amidase (EC 3.5.1.28)
	RA	Contig_8	102429	C→T	P353L (CCG→CTG)	unknown →	Undecaprenyl‑phosphate alpha‑N‑acetylglucosaminyl 1‑phosphate transferase (EC 2.7.8.33)
	RA	Contig_9	100886	T→A	intergenic (+78/‑37)	unknown → / → unknown	Putative DNA‑directed RNA polymerase sigma factor, sigma H family/Veg protein
JL1AmpP159R	RA	Contig_1	116678	G→A	Q12* (CAG→TAG)	unknown ←	Transcription regulator [contains diacylglycerol kinase catalytic domain]
Amp MIC 8	RA	Contig_1	261004	(A)7→6	intergenic (‑126/‑82)	pbp4 ← / → unknown	Putative virion core protein (lumpy skin disease virus)/Penicillin‑binding protein 4
Imi MIC 16	RA	Contig_1	262368	C→T	T428I (ACA→ATA)	pbp4 →	Penicillin‑binding protein 4
	RA	Contig_12	20986	T→G	V90G (GTA→GGA)	cdaA→	Diadenylate cyclase spyDAC; Bacterial checkpoint controller DisA with nucleotide‑binding domain
	RA	Contig_14	73966	T→A	L566F (TTA→TTT)	ponA←	Penicillin‑binding protein 1A/1B (PBP1) PonA
	RA	Contig_16	48302	G→A	W44* (TGG→TGA)	unknown →	putative membrane‑associated phospholipid phosphatase, PAP2 superfamily / Cell envelope‑associated transcriptional attenuator LytR‑CpsA‑Psr, subfamily F2
	RA	Contig_19	42626	C→T	G19S (GGT→AGT)	unknown ←	Diglucosyl diacylglycerol synthase (1,2‑linking) (EC 2.4.1.208)
	RA	Contig_2	108742	G→A	W252* (TGG→TAG)	amiA→	N‑acetylmuramoyl‑L‑alanine amidase, family 4
	RA	Contig_21	16995	C→G	intergenic (+98/+18)	unknown → / ← unknown	Hydrolase, haloacid dehalogenase‑like family/putative lipoprotein
	JC	Contig_21	22589	(GTTTTG)14→30	coding (2020/2358 nt)	unknown ←	Lipoamidase
	MC JC	Contig_3	22697	Δ730 bp		[unknown]	[unknown]
	RA	Contig_3	91056	C→T	G44S (GGT→AGT)	ireP←	Protein serine/threonine phosphatase PrpC, regulation of stationary phase
	MC	Contig_50	1	Δ270 bp		unknown	unknown
	MC	Contig_51	1	Δ266 bp		unknown	unknown
	MC	Contig_52	1	Δ266 bp		[unknown]	[unknown]
	MC	Contig_54	1	Δ232 bp		[unknown]	[unknown]
	MC	Contig_55	1	Δ229 bp	intergenic (–/–)	– / –	–/–
	MC	Contig_56	1	Δ157 bp	intergenic (–/–)	– / –	–/–
	MC	Contig_57	1	Δ139 bp		unknown	unknown
	MC	Contig_58	1	Δ139 bp		unknown	unknown
	MC	Contig_59	1	Δ128 bp		unknown	unknown
	MC	Contig_60	1	(C)77→-1	intergenic (–/–)	– / –	–/–
	MC	Contig_61	1	(A)77→-1	intergenic (–/–)	– / –	–/–
	RA	Contig_8	26067	C→T	Q18* (CAG→TAG)	amiA→	N‑acetylmuramoyl‑L‑alanine amidase (EC 3.5.1.28)
	RA	Contig_8	102429	C→T	P353L (CCG→CTG)	unknown →	Undecaprenyl‑phosphate alpha‑N‑acetylglucosaminyl 1‑phosphate transferase (EC 2.7.8.33)
	RA	Contig_9	100886	T→A	intergenic (+78/‑37)	unknown → / → unknown	Putative DNA‑directed RNA polymerase sigma factor, sigma H family/Veg protein
JL1AmpP174R	RA	Contig_1	116678	G→A	Q12* (CAG→TAG)	unknown ←	Transcription regulator [contains diacylglycerol kinase catalytic domain]
Amp MIC 12	RA	Contig_1	261004	(A)7→6	intergenic (‑126/‑82)	pbp4 ← / → unknown	Putative virion core protein (lumpy skin disease virus)/Penicillin‑binding protein 4
Imi MIC 16	RA	Contig_1	262368	C→T	T428I (ACA→ATA)	pbp4 →	Penicillin‑binding protein 4
	RA	Contig_12	20986	T→G	V90G (GTA→GGA)	cdaA→	Diadenylate cyclase spyDAC; Bacterial checkpoint controller DisA with nucleotide‑binding domain
	RA	Contig_14	73966	T→A	L566F (TTA→TTT)	ponA←	Penicillin‑binding protein 1A/1B (PBP1) PonA
	RA	Contig_16	48302	G→A	W44* (TGG→TGA)	unknown →	putative membrane‑associated phospholipid phosphatase, PAP2 superfamily / Cell envelope‑associated transcriptional attenuator LytR‑CpsA‑Psr, subfamily F2
	RA	Contig_19	42626	C→T	G19S (GGT→AGT)	unknown ←	Diglucosyl diacylglycerol synthase (1,2‑linking) (EC 2.4.1.208)
	RA	Contig_2	108742	G→A	W252* (TGG→TAG)	amiA→	N‑acetylmuramoyl‑L‑alanine amidase, family 4
	RA	Contig_21	16995	C→G	intergenic (+98/+18)	unknown → / ← unknown	Hydrolase, haloacid dehalogenase‑like family/putative lipoprotein
	MC JC	Contig_3	22697	Δ730 bp		[unknown]	[unknown]
	RA	Contig_3	91056	C→T	G44S (GGT→AGT)	ireP←	Protein serine/threonine phosphatase PrpC, regulation of stationary phase
	MC	Contig_50	1	Δ270 bp		unknown	unknown
	MC	Contig_51	1	Δ266 bp		unknown	unknown
	MC	Contig_52	1	Δ266 bp		[unknown]	[unknown]
	MC	Contig_54	1	Δ232 bp		[unknown]	[unknown]
	MC	Contig_55	1	Δ229 bp	intergenic (–/–)	– / –	–/–
	MC	Contig_59	1	Δ128 bp		unknown	unknown
	MC	Contig_60	1	(C)77→-1	intergenic (–/–)	– / –	–/–
	MC	Contig_61	1	(A)77→-1	intergenic (–/–)	– / –	–/–
	RA	Contig_8	26067	C→T	Q18* (CAG→TAG)	amiA→	N‑acetylmuramoyl‑L‑alanine amidase (EC 3.5.1.28)
	RA	Contig_8	102429	C→T	P353L (CCG→CTG)	unknown →	Undecaprenyl‑phosphate alpha‑N‑acetylglucosaminyl 1‑phosphate transferase (EC 2.7.8.33)
	RA	Contig_9	100886	T→A	intergenic (+78/‑37)	unknown → / → unknown	Putative DNA‑directed RNA polymerase sigma factor, sigma H family/Veg protein
JL1AmpP200R	RA	Contig_1	116678	G→A	Q12* (CAG→TAG)	unknown ←	Transcription regulator [contains diacylglycerol kinase catalytic domain]
Amp MIC 12	RA	Contig_1	261004	(A)7→6	intergenic (‑126/‑82)	pbp4 ← / → unknown	Putative virion core protein (lumpy skin disease virus)/Penicillin‑binding protein 4
Imi MIC 24	RA	Contig_1	262368	C→T	T428I (ACA→ATA)	pbp4 →	Penicillin‑binding protein 4
	RA	Contig_12	20986	T→G	V90G (GTA→GGA)	cdaA→	Diadenylate cyclase spyDAC; Bacterial checkpoint controller DisA with nucleotide‑binding domain
	JC	Contig_14	73415	(CTTGTGAACTAGAACTTGATGGTTCAGGCGGTT)1→2	coding (2249/2337 nt)	ponA←	Penicillin‑binding protein 1A/1B (PBP1) PonA
	RA	Contig_14	73966	T→A	L566F (TTA→TTT)	ponA←	Penicillin‑binding protein 1A/1B (PBP1) PonA
	RA	Contig_16	48302	G→A	W44* (TGG→TGA)	unknown →	putative membrane‑associated phospholipid phosphatase, PAP2 superfamily / Cell envelope‑associated transcriptional attenuator LytR‑CpsA‑Psr, subfamily F2
	RA	Contig_19	13573	C→A	R102L (CGA→CTA)	unknown ←	Uncharacterized protein YqgF			Putative pre-16S rRNA nuclease
	RA	Contig_19	42626	C→T	G19S (GGT→AGT)	unknown ←	Diglucosyl diacylglycerol synthase (1,2‑linking) (EC 2.4.1.208)
	RA	Contig_2	108742	G→A	W252* (TGG→TAG)	amiA→	N‑acetylmuramoyl‑L‑alanine amidase, family 4
	RA	Contig_21	16995	C→G	intergenic (+98/+18)	unknown → / ← unknown	Hydrolase, haloacid dehalogenase‑like family/putative lipoprotein
	MC JC	Contig_3	22697	Δ730 bp		[unknown]	[unknown]
	RA	Contig_3	91056	C→T	G44S (GGT→AGT)	ireP←	Protein serine/threonine phosphatase PrpC, regulation of stationary phase
	MC	Contig_50	1	Δ270 bp		unknown	unknown
	MC	Contig_51	1	Δ266 bp		unknown	unknown
	MC	Contig_52	1	Δ266 bp		[unknown]	[unknown]
	MC	Contig_54	1	Δ232 bp		[unknown]	[unknown]
	MC	Contig_55	1	Δ229 bp	intergenic (–/–)	– / –	–/–
	MC	Contig_59	1	Δ128 bp		unknown	unknown
	MC	Contig_60	1	(C)77→-1	intergenic (–/–)	– / –	–/–
	MC	Contig_61	1	(A)77→-1	intergenic (–/–)	– / –	–/–
	RA	Contig_8	26067	C→T	Q18* (CAG→TAG)	amiA→	N‑acetylmuramoyl‑L‑alanine amidase (EC 3.5.1.28)
	RA	Contig_8	102429	C→T	P353L (CCG→CTG)	unknown →	Undecaprenyl‑phosphate alpha‑N‑acetylglucosaminyl 1‑phosphate transferase (EC 2.7.8.33)
	RA	Contig_9	100886	T→A	intergenic (+78/‑37)	unknown → / → unknown	Putative DNA‑directed RNA polymerase sigma factor, sigma H family/Veg protein

[truncated: 17 more sheets: Original plate (4), Replica plate (4), JL1Imi Predicted mutations, Original plate (5), Replica plate (5), JL2Imi Predicted mutations, Original plate (6), LSL1 Predicted mutations, LSL2Im Predicted mutations, Original plate (7), Replica plate (6), LSL3Amp Predicted mutations, Original plate (8), Replica plate (7), LSL1NT Predicted mutations, LSL2NT Predicted mutations, Sheet1]
